# Supplementary material for: Quality of Answers of Generative Large Language Models Versus Peer Users for Interpreting Laboratory Test Results for Lay Patients: Evaluation Study
Source: J Med Internet Res. 2024 Apr 17;26:e56655. doi: 10.2196/56655 (PMC11063893; doi:10.2196/56655)
Supplement: Multimedia Appendix 1 [file jmir_v26i1e56655_app1.xlsx]

## Sheet: in
Question ID	question	category	Matched_Lab	Yahoo answer	MedAlpaca	LlaMa2	ORCA_Mini	ChatGPT 4	ChatGPT 3.5
1	Treatment for high Serum Creatinine.? I am having serum creatinine levels of 1.78mg%.I am 58yrs old.Male.Blood glucose fasting:119mg%,Blood glucose PP:166mg%.HbA1c:6.4 %. Can you suggest treatment for serum creatinine? Thanking you in advance.	Diabetes	Creatinine	As you know, creatinine is an enzyme that is released by your muscles and is supposed to be filtered out by your kidneys. The fact that it's staying in your blood indicates you have weakened kidneys. I have the same issue, 1 month ago my creatinine level was 1.73, this month it's 1.53, I'm also slightly dehydrated all the time which contributes to this. 2 years ago my left calf swelled up due to …	Your creatinine is elevated but not high, a value of 1.78 is in the normal range for males, something like 1.5-3.0 something like that. You don't give any history as to why it is elevated so I can only guess you have some other medical condition that is causing it or you are taking some medication that can cause an elevation in creatinine. The best thing for you to do is see your doctor that pres…	As a health expert, I would recommend the following treatment plan for high serum creatinine levels based on your provided information: 1. Diuretics: To reduce excess fluid buildup in your body and help lower your creatinine levels, diuretics can be prescribed. These medications increase urine production and help remove excess sodium and water from your body. 2. Blood pressure management: High bl…	Answer: "Treatment for high Serum Creatinine would depend on the underlying cause of the elevated levels. It is essential to identify and address the root cause of the problem, which may include kidney disease, dehydration, or certain medications. In cases of kidney disease, the treatment might include lifestyle modifications such as restricting protein intake, managing blood sugar levels, and re…	I am not a physician, but I can attempt to provide some general information about elevated serum creatinine and potential considerations for management. It’s crucial to have a discussion with your healthcare provider or a nephrologist for an accurate diagnosis and a treatment plan tailored to your specific condition, medical history, and needs. Elevated Serum Creatinine A serum creatinine level o…	I'm not a doctor, but I can provide some general information on managing high serum creatinine levels. It's important to consult with a healthcare professional for personalized advice and treatment options based on your specific medical history and condition. Elevated serum creatinine levels can indicate kidney dysfunction, and addressing the underlying cause is crucial. Here are some general ste…
2	High Creatinine in my urine test, what's it mean? I just got a urine test and the results came back Creatinine = 369.7 and the paper shows normal range is 10-300. Looking online, people are saying their papers show normal rage is up to 260ish. So what does it mean that my level is so high? Do I need to worry about my kidney? The paper also shows Protine/Creatinine Ratio = 40 with normal range of …	Other - Diseases	Creatinine	Too much protein intake!!! You're kidneys may have damaged by large particles of proteins... Your glomerulus may have been not working properly anymore as it allows big particles of proteins and some elements to flow in ur blood stream. Although some really goes through your stream, but youve got too much. If that perserveres, you may need a dialysis. Go out and consult your nephrologist now. Not…	Creatinine is a waste product produced by muscle metabolism and excreted by the kidneys. A level of approximately 369 indicates that your muscles are very weak and are likely to be producing the waste product at a faster rate than normal. Go see a doctor immediately!	As a health expert, I would like to help you understand the results of your urine test and address any concerns you may have about your kidney health. Firstly, it's important to note that high creatinine levels in your urine do not necessarily mean you have kidney disease or damage. Creatinine is a waste product produced by muscle metabolism, and it is normally removed from the bloodstream and ex…	The results of your urine test show that your creatinine level is quite high, with a value of 369.7 which falls outside the normal range of 10-300. This could be cause for concern as high levels of creatinine in the urine may indicate kidney damage or disease. The protine/creatinine ratio on your test also suggests that there may be an issue with your kidneys, as a value above the normal range of…	I am not a doctor, but I can try to give you some general information to help you understand these test results better. Always consult with a healthcare provider or a nephrologist for an accurate diagnosis and treatment options based on a complete clinical evaluation and your medical history. Creatinine in Urine: Urine creatinine levels can be elevated due to various factors such as high muscle m…	I'm not a doctor, but I can provide some general information that may help you understand the results of your urine test. It's essential to consult with a healthcare professional for a proper diagnosis and interpretation of your specific situation. That said, I can offer some insights: 1. Creatinine Level: -Creatinine is a waste product produced by muscle metabolism and excreted by the kidneys. I…
3	this is my blood test result? Urea N = 6 mg/dL Creatinine = 0.52 mg/dL MDRD = >60.0 mL/mnt/1.73m any kidney doctors out there? and Is there anything wrong with my result because my kidney is swelling and it seems that my urinary tract is blocked a bit. ive done CT scan and it seems like the urine is not flowing properly according to ct scan..but im still able to pee normally...ive visited a docto…	Infectious Diseases	Creatinine	it is normal. they do it routinely just to see how kidneys do when tract is blocked. seems urs r fine. but u they need to monitor swelling. let the doc decide after CT what to do. they may ask u do to do tests at regular interval to check ur kidneys. if swelling persists, they will operate to make room at the stricture. YES. you should use the catheter if they have asked u. but use a proper techn…	Yes, there is something wrong with the result. As you said, your kidneys are probably damaged. Therefore you should not calculate GFR using MDRD formula. GFR should be <90 mL/min according to KDIGO (kidney kidney international society). According to MDRD formula, normal GFR is >60 as you said, but in kidney disease, we use other formulas such as CKD-EPI: CKD-EPI = [UCr] * V / [Pcr] * PCr where UC…	As a health expert, I would recommend that you consult with a nephrologist (kidney specialist) to interpret your blood test results and address any concerns about your kidney function. Based on the information you provided, here are some potential issues that may be contributing to your swelling and urinary tract blockage: 1. Proteinuria: Your MDRD result is >60.0 mL/mnt/1.73m, which indicates ex…	As a health expert, I can help you understand your blood test results. Urea N is a waste product that accumulates in the blood when the kidneys are not working properly. A normal range for Urea N is between 2.5-7 mg/dL. Your result of 6 mg/dL indicates that your kidneys may not be functioning properly. Creatinine is another waste product that is produced by muscle breakdown and filtered out by th…	I am not a doctor, but I can offer some general information regarding your situation. Your lab results—Urea N, Creatinine, and MDRD—are within normal ranges, suggesting normal kidney function from a lab perspective. However, lab values do not always correlate with structural abnormalities or blockages. If imaging studies such as a CT scan have shown abnormalities like kidney swelling (hydronephro…	I understand your concern regarding your kidney function and the recommended use of a catheter. While I'm not a doctor, I can provide some general information that might help you understand your situation better. Your blood test results, which include a urea nitrogen level of 6 mg/dL and a creatinine level of 0.52 mg/dL, indicate that your kidney function appears to be within the normal range. A …
4	High Creatinine/Bun?? Help? I have had two blood tests done recently and I am wondering about my creatinine/bun levels and whether they indicate kidney disease. My test result showed Creatinine at 1.37 and BUN at 25 which were both flagged as high by the lab. EGFR was 72. I do powerlifting and take creatine and whey protein for my training. I am in my early twenties. Wondering if these levels are…	Other - Diseases	Creatinine	? think it is better seeing a doctor in person to answer this kind of questions.	Hi, Thanks for writing in. It is obvious from your results that you have high levels of creatinine and urea. These results are high enough to indicate renal dysfunction. However, before coming to any conclusion we need details of other renal functions. The following reports will help us predict the cause of your illness and suggest a management plan thereafter. You need to do at least three tests…	As a medical expert, I would like to provide the following information to address your concerns about your creatinine and BUN levels: 1. Creatinine is a waste product that is produced by muscle metabolism, and it is normally removed from the blood by the kidneys. A high creatinine level can indicate decreased kidney function or obstruction of the urinary tract. 2. BUN (blood urea nitrogen) is ano…	Based on the information provided, your Creatinine level of 1.37 and BUN level of 25 are flagged as high by the lab. However, without additional information such as your age, gender, family history, medications you may be taking or any other underlying health conditions, it is difficult to determine if these levels indicate kidney disease. Creatinine is a waste product that is produced by the bod…	I am not a doctor, but I can try to provide some general information regarding your query. It’s crucial to consult with a healthcare provider or a nephrologist for an accurate diagnosis and treatment options based on a complete clinical evaluation, and your specific medical history, lifestyle, and condition. Understanding the Results: Creatinine (1.37 mg/dL): This is slightly elevated. However, i…	I'm not a doctor, but I can offer some general information that may help you understand your situation better. Elevated creatinine and BUN (Blood Urea Nitrogen) levels can be caused by various factors, including kidney function, diet, exercise, and certain medications. In your case, it's possible that your elevated creatinine and BUN levels may be related to your powerlifting training and supplem…
5	Can someone please explain this to me? I had my Mirena removed in September after having it placed for about 3 years. That same day I started on Microgestin Fe, and have been on that since. I have had my FSH and Estradiol checked regularly, because the doctor claimed the IUD caused complete ovarian suppression. I had my EST and FSH check again on Thursday because this is my placebo week. Mind you…	Women's Health	FSH	Your hormones appear normal for your age. I doubt that you are going through menopause it is probably due to your contraception that you haven't had periods.	FSH and estradiol levels are not the best indicator of whether you're experiencing menopause. Menopause is defined as not having a period for 12 consecutive months. If you don't have a period for 3 to 6 months and your FSH is greater than 70 IU/L and your estradiol level is less than 50 pg/mL, then it's possible that you are in menopause. It sounds like you haven't had a period for 3 months since…	Thank you for reaching out with your concerns! Based on the information you provided, it's possible that you may be experiencing some effects of ovarian suppression after removing the Mirena IUD, but it's unlikely that you are going through menopause at age 29. Ovarian suppression is a common side effect of hormonal contraceptives like Mirena, and it can cause a decrease in Follicle-Stimulating H…	It is possible that you are experiencing early menopause due to ovarian suppression caused by the Mirena IUD. However, it is also possible that your FSH and EST levels are within the normal range for someone your age who has not yet reached menopause. I would recommend discussing these results with your doctor in more detail to get a better understanding of what they mean and whether or not you s…	I am not a doctor, but I can try to provide some general information that might help you understand your situation better. Understanding FSH and Estradiol Levels: FSH (Follicle Stimulating Hormone): It is a hormone that plays a crucial role in the menstrual cycle and the production of eggs by the ovaries. A level of 6.65 mIU/mL falls within the normal range for a reproductive-age woman. Estradiol…	I'm not a doctor, but I can provide some general information that might help you understand your situation better. It's important to consult with a healthcare professional for a thorough evaluation and personalized advice. Mirena Removal: The Mirena IUD is a hormonal contraceptive device that releases a synthetic form of the hormone progesterone (levonorgestrel) into the uterus. When you had it r…
6	Lipid Profile results- Please Help? I am a 22 year old male, weighing 54kgs. I got my lipid profile done and the results are as follows- Triglyceride- 74 (Normal- 30-200mg/dl) Total Cholesterol- 79 (Normal- 140-240mg/dl) HDL Cholesterol- 35 (Normal- 40-60mg/dl) LDL Cholesterol- 29.20 (Normal- 94-160mg/dl) VLD Cholesterol- 14.80 (Normal- 6-35mg/dl) LDLC/HDLC Ratio- 0.83 (Normal- 2.3-4.0) TC/HDLC R…	Heart Diseases	HDL Cholesterol	Treatment is determined by your overall risk of coronary heart disease. Based on the results of lipid tests and other major risk factors, your target LDL cholesterolis identified. If your LDL-C is above the target value, you will be treated. Your target LDL-C value is: Less than 100 mg/dL (2.59 mmol/L) if you have heart disease or diabetes. Less than 130 mg/dL (3.37 mmol/L) if you have 2 or more …	The lipid profile of an individual is a collection of different types of blood lipids, which are substances like triglycerides and cholesterols. The results of the lipid profile test provide information about the risk of future coronary artery disease (CAG), the most common type being the first type. In this type, there is a buildup of cholesterol and other lipids in the inner lining of the coron…	As a medical expert, I'd be happy to help you understand your lipid profile results. Based on the values you provided, here's what I can tell you: 1. Triglycerides: Your triglyceride level is elevated at 74 mg/dl, which is above the normal range of 30-200 mg/dl. High triglycerides can be indicative of a high carbohydrate diet, obesity, or a condition called familial dyslipidemia. 2. Total Cholest…	Your triglyceride level is slightly high and should be monitored closely as it can increase the risk of heart disease. A healthy diet and regular exercise can help bring down triglyceride levels. Your total cholesterol level is within the normal range, but it's always better to keep it low for overall health. Your HDL (good) cholesterol level is slightly low and should be improved through a healt…	I am not a doctor, but I can attempt to offer some general information about your lipid profile results. Understanding Your Lipid Profile Results: Triglyceride (74 mg/dL): Within the normal range, which is a good sign. Triglycerides are a type of fat in the blood. Total Cholesterol (79 mg/dL): Below the normal range. While high cholesterol is a risk factor for heart disease, having cholesterol le…	Certainly, I can help explain your lipid profile results. Lipid profile tests measure the levels of different types of cholesterol and triglycerides in your blood, which are important for assessing your cardiovascular health. Here's an explanation of your results: Triglycerides (TG): Your triglyceride level is 74 mg/dL, which falls within the normal range (30-200 mg/dL). This indicates a healthy …
7	can someone figure out my blood test results? B12 is 795 pmol/L_x000D_ Cholesterol4.29 mmol/L_x000D_ HDL Cholesterol1.83 mmol/L_x000D_ Chol/HDL Ratio2.3_x000D_ LDL Cholesterol1.81 mmol/L_x000D_ Triglycerides - Serum 1,42 mmol/l_x000D_ FSH5 IU/L_x000D_ _x000D_ Whats high and whats low? what do these tests mean?	Other - Health	Triglycerides	I think you are from Europe based on the units you provided. All of your test are normal but check this link for more info about the FSH test. Levels of FSH on days two to three should be less than 9 international units per liter (IU/L), according to the Advanced Fertility Center of Chicago (AFCC). Read more: http://www.livestrong.com/article/63806-list-normal-hormone-levels-women/#ixzz2JmGLG6WP …	I have converted your question from a comment to a question so that I can answer it. Please edit your question to add more details about which test results you want interpreted, what your symptoms are, where you had the blood drawn (hospital, clinic, other), who ordered the tests, etc. So, with that being said, here are the normal values for the tests that you listed: Total B12 - The normal range…	Answer: As a medical expert, I can provide you with an explanation of your blood test results. Please note that these interpretations are based on general reference ranges and may vary depending on your age, gender, and other factors. It's essential to consult with your healthcare provider to get a personalized interpretation of your results. Here are the tests and their reference ranges along wi…	As a medical expert, I can help you understand your blood test results. B12 is a vitamin that helps our bodies make healthy red blood cells. A normal range for B12 is between 200-900 pmol/L, so your result of 795 pmol/L is within the normal range. Cholesterol is a fatty substance that can build up in our blood vessels and increase our risk of heart disease. A healthy cholesterol level is less tha…	I am not a doctor, but I can provide some general information about the blood tests and their results that you’ve provided. It's crucial to discuss your test results with your healthcare provider for an accurate interpretation based on your overall health, medical history, and lifestyle. Understanding Your Results: B12 (795 pmol/L): Normal Range: Around 145-569 pmol/L, but this can vary depending…	I can help interpret your blood test results. Please note that the reference ranges for these values can vary depending on the laboratory and the units used, so it's important to consider the reference ranges provided by your specific laboratory. B12 (Vitamin B12): Your B12 level of 795 pmol/L appears to be within the normal range. B12 is essential for various bodily functions, including the prod…
8	what is a normal hematocrit in a 14 year old girl? A 14 year old girl named Kate complained of fatigue and loss of stamina. Her appetite was marginal, as she was very conscious of maintaining her body weight of 96 pounds. Her monthly menstral flow was always heavy and long from its onset at 12 years of age. Revelant laboratory findings included the following. Hematocrit 28%, Hemoglobin 9g/dL, Iro…	Respiratory Diseases	Hematocrit	Normal for a 14yo is about Hemoglobin 11-13 gm/dl Hematocrit 36-50% According to these figures, both Hemoglobin and Hematocrit (H&H) are low. These values are consistent with her complaint of feeling fatigued.	Hi Kate is suffering from anemia of chronic disease. She needs to be evaluated for the cause of her anemia, which I suspect to be excessive bleeding from uterus. In my opinion her hematocrit can be raised by blood transfusion. Her iron levels will improve with supplemental oral iron therapy and marrow stimulation factors like erythropoietin. She may need to defer sports activities till her anemia…	A normal hematocrit range for a 14-year-old girl is between 38% and 48%. Based on the laboratory findings you provided, Kate's hematocrit of 28% falls below the lower end of the normal range. This suggests that she may have anemia, which can be caused by several factors such as iron deficiency, chronic blood loss, or other underlying medical conditions. It is important to note that girls at this …	A normal hematocrit level for a 14 year old girl is between 30% to 45%. However, since Kate has low hemoglobin levels (9g/dL), she may have anemia which could be the reason behind her fatigue and loss of stamina. Her low iron levels (16ug/dL) also support this diagnosis. Bone marrow examination reveals absence of iron, which further confirms anemia. Erythrocytes being small and pale can also indi…	I am not a doctor, but I can try to provide some general information on this topic. Normal levels can vary, but generally, for a 14-year-old girl: Hematocrit: The normal range is generally around 36% to 44%. Hemoglobin: The normal range is typically around 11.5 to 15.5 g/dL. Serum Iron: Normal levels are generally between 50 and 120 ?g/dL. Given the information provided: Hematocrit (28%): This is…	In a 14-year-old girl, normal hematocrit levels typically range from about 36% to 46%. However, Kate's hematocrit level of 28% is significantly below the normal range. Her hemoglobin level of 9g/dL is also lower than the normal range for her age, which is usually around 12-15 g/dL. The laboratory findings you provided, including low hematocrit, low hemoglobin, and small pale erythrocytes (red blo…
9	Low White Blood Cell count, High Hemoglobin and Low Absolute Neutrophils. What can it be? My son (9) had blood work 2 years ago that I just found and was looking through and I am troubled by some of the results. The doctor didn't make a deal about it but I am still concerned. His White Blood cell count was low (3.9), His absolute Neutrophils were low (780) and his hemoglobin was high (14.1). Does…	Other - Diseases	Hemoglobin	A test done two years ago has no bearing on anything going on now, so you should ignore it. His hemoglobin was not really high, normal for his age is 11-13, so 14.1 is not significant. He could have been slightly dehydrated. Having low white blood cell count and low absolute neutrophils means you are more prone to bacterial infections. WBC is usually between 4 and 11, so 3.9 isn't so low, and Abs…	First of all, the values you're posting are somewhat concerning, but we need to know how much more information is available from that blood test, in particular, what the reference ranges are for the laboratory performing the testing. Without knowing what those reference ranges are, we cannot interpret whether or not these values are abnormal. Also keep in mind that even if they are abnormal, they…	As a medical expert, I can provide some insights based on the laboratory results you have shared. A low white blood cell count (WBC count) can be indicative of several conditions, including: 1. Bone marrow disorders: Bone marrow produces white blood cells, and any disorder that affects the bone marrow can lead to a low WBC count. This can include leukemia, lymphoma, or myelodysplastic syndrome. 2…	The results of the blood test indicate that your son may have a condition called Myelodysplastic Syndrome (MDS). This is a group of disorders in which the bone marrow fails to produce enough healthy blood cells. In MDS, the production of red blood cells, white blood cells and platelets are affected. A low white blood cell count can be seen in patients with MDS as the bone marrow is not producing …	I am not a doctor, but I can try to offer some general information and guidance on this issue. It's important to discuss any concerns about lab results with your child's pediatrician or a healthcare provider, especially if there are new or ongoing symptoms. Understanding the Lab Values: White Blood Cell (WBC) count: Normal Range: Typically 4.5 - 13.5 × 10^9/L, but can vary based on age and indivi…	I'm not a doctor, but I can provide some general information about the blood test results you've mentioned. It's important to note that the interpretation of these results should be done in consultation with a healthcare provider who can consider your son's complete medical history, perform a physical examination, and conduct additional tests if necessary. That said, here's some information that …
10	Hemoglobin A1C result was 6.1? I am not diabetic nor anyone in my family has diabetes. Recently I just happened to check my Hemoglobin A1C at a wellness screening program offered by my work. I just did it because it was free(with the insurance I had). And when the results came in the mail, everything was in range and looked good except Hemoglobin A1C, which was 6.1. But then my glucose level was …	Diabetes	Hemoglobin	Who told you your A1C was out of range, less than 7 is considered normal. If it does go up with your pregnancy you would have gestational diabetes. Labs can have different normals I have type 2 diabetes Any time you have an abnormal lab value it must be repeated to rule out lab error Did you fast for this blood test?	Hemoglobin A1c (HbA1c) is a test that measures the average blood glucose level over the past 2-3 months. It is used to diagnose and track diabetes. Normal values for HbA1c are different between 4-7 % depending on the laboratory performing the test, but normal value (not reference range) is 4.8-5.9(some say 4-5.5) There are two possible reasons for elevated HbA1c in this case: 1. Misleading report…	Answer: As a medical expert, I can provide you with some possible reasons why your Hemoglobin A1C (HbA1C) result was 6.1 despite having a normal glucose level. Please note that these are just potential explanations and not a definitive diagnosis. You should consult your healthcare provider for personalized advice and further evaluation. 1. Gestational Diabetes Mellitus (GDM): GDM is a form of dia…	Hemoglobin A1C is a blood test that measures the average level of sugar (glucose) in your blood over the past three months. The result is given as a percentage. A normal range for hemoglobin A1C is 4.8 to 5.9%. The American Diabetes Association recommends that people with diabetes aim for an A1C level of less than 7%. However, even if you don't have diabetes, a higher-than-normal hemoglobin A1C l…	I'm not a physician, but I can try to offer some general information that might help you in your discussions with your doctor. Understanding Hemoglobin A1C: Hemoglobin A1C is a test that provides an average of your blood sugar levels over the past 2 to 3 months. An A1C level between 5.7 and 6.4 percent is considered prediabetes, which indicates a high risk of developing diabetes. However, having …	A Hemoglobin A1C (HbA1c) level of 6.1% is slightly above the normal range, which is typically considered to be between 4.8% and 5.9%. It's essential to remember that HbA1c is a measure of your average blood glucose levels over the past two to three months. Here are a few possible reasons why your HbA1c might be slightly elevated while your fasting glucose level is normal: Pregnancy: Pregnancy can…
11	How to increase the HDL or good cholesterol? My HDL Cholesterol (good cholesterol) is too low 0.55. Bad cholesterol was high but now it has gone down to 3.18, which is almost nearly optimal. Can anyone tell me how to increase the good cholesterol or HDL? My doctor had asked me to take cholesterol medications; she had mentioned that the cholesterol medication wouldn’t help in increasing LDL. Any s…	Heart Diseases	HDL Cholesterol	Surprisingly fat is not the culprit. Its actually simple carbs that keeps your HDLs low and your LDL high. Basically simple carbs cause an insulin response. This signals the body that your are not comsuming animal protein/fat and the liver shuts down the HDL production that scavenges off the excess cholesterol from the meat. If you eat a diet that is mostly lean protein and complex carbs, the HDL…	There are a few ways of increasing good HDL cholesterol. First is regular exercise. Second is losing weight if you are obese or overweight. Also, stopping smoking is very important. Furthermore, there are some medications that can increase the good cholesterol such as Atorvastatin and Niacin. I would advise discussing this with your doctor since he knows your medical history better and can guide …	As a medical expert, I can suggest several ways to increase your HDL or good cholesterol levels. While cholesterol medications may not directly increase HDL, there are other lifestyle changes and natural remedies that can help boost your levels. Here are some suggestions: 1. Exercise regularly: Engage in moderate-intensity aerobic exercises such as brisk walking, cycling, or swimming for at least…	To increase HDL or good cholesterol, there are several lifestyle changes you can make. Here are some tips that may help: 1. Exercise regularly - Regular physical activity can help increase HDL levels by up to 5%. Aim for at least 30 minutes of moderate-intensity exercise most days of the week. 2. Lose weight - Losing even a small amount of weight can help increase HDL levels. Aim to maintain a he…	Increasing HDL (high-density lipoprotein), or "good" cholesterol, is an important aspect of managing overall cardiovascular health. Lifestyle changes are often effective in modifying HDL levels. However, it's essential to discuss any changes with your healthcare provider, especially considering your current medication and health conditions. Lifestyle Changes to Increase HDL: Regular Exercise: Eng…	Raising your HDL (High-Density Lipoprotein) cholesterol levels can be beneficial for your heart health. Here are some strategies to help increase your HDL cholesterol: Exercise Regularly: Physical activity, particularly aerobic exercise, can raise HDL levels. Aim for at least 150 minutes of moderate-intensity aerobic exercise (like brisk walking) or 75 minutes of vigorous-intensity aerobic exerci…
12	Is my cholesterol level too high? Is it good? I'm confused? I'm 17 years old My total value is 170 reference range is 125-170 My HDL Cholesterol is 64 reference range is 36-76 My LDL Cholesterol is 100 reference range is <100 My trigyclerides are 32 reference range is 40-136 My cholesterol/HDL Ratio is 2.7 reference range <=5.0 This is from two months ago. Since than I was put on a vitamin D diet…	Heart Diseases	HDL Cholesterol	all are normal level, try to concentrate in your studies or job, don't think of heart attack.	I think you have just answered your own question in the comments: " This is from two months ago. Since than I have been drinking 4 cups of milk a day, 2 eggs, fish etc." Given that your total cholesterol is 170 mg/dL and your HDL is 64 mg/dL, your ratio is 2.7, which puts you below the desirable level < 3. If you want to bring this down, for example, reduce your intake of milk (and other sources …	Hello! As a medical expert, I can provide you with some information regarding your cholesterol levels. Based on the values you provided, here are my observations: Firstly, your total cholesterol level of 170 mg/dL is slightly above the reference range of 125-170 mg/dL. However, since you are only 17 years old, it is not uncommon for young adults to have higher cholesterol levels due to normal phy…	Based on the information you provided, your cholesterol levels are within the normal range. However, since you are still a teenager, it is always best to maintain healthy habits to prevent any future health issues. It is great that you have started taking in more cholesterol through your diet, but make sure you are also incorporating other healthy foods such as fruits and vegetables. Additionally…	I am not a doctor, but I can try to provide some general information regarding your cholesterol levels. Based on the values you provided: Total Cholesterol (170 mg/dL): This is at the upper limit of the normal range for your age group. HDL Cholesterol (64 mg/dL): This is within the normal range, and higher levels are generally considered protective against heart disease. LDL Cholesterol (100 mg/d…	I'm not a doctor, but I can offer some general information that might help you understand your cholesterol levels. It's essential to remember that cholesterol values can vary from person to person, and what is considered "good" or "high" can depend on various factors, including age, gender, and overall health. In your case, you are 17 years old, and cholesterol levels can be different compared to…
13	Hemoglobin 13.5, Hematocrit 42.0, MCV 82.9, MCH 26.7, RDW 26.9, and Ferritin 18 ng/ml. in a 79 year old female? I want to know if these values indicate chronic blood loss or possible dietary deficiency in iron. Patient had endoscopy about one year ago and colonoscopy three years ago and both were negative. She has been taking iron supplements for a couple of months which has boosted her hemoglobi…	Heart Diseases	Hemoglobin	A hemoglobin of 13.5 is excellent. The ferritin level is within normal range but on the lower side of normal. I would speak to the doctor about the results if you are concerned.	Hello, These values do not indicate either chronic blood loss or dietary deficiency in iron. The positive ferritin rule out the possibility of iron deficiency anemia.The hemoglobin level are not significantly high to suspect a hemolysis or any other red cell disorder. So the possibility of another colonoscopy is negative. The boost in hemoglobin could be due to the iron supplements. Kindly mentio…	As a medical expert, I would interpret the laboratory results you provided as follows: * Hemoglobin (Hb) of 13.5 g/dL is slightly above the normal range for a 79-year-old female (12.0-14.0 g/dL). This suggests that the patient may have mild anemia, which could be due to chronic blood loss or a dietary deficiency in iron. * Hematocrit (Hct) of 42.0% is also slightly above the normal range for a 79…	The values indicate chronic blood loss, most likely due to slow bleeding in the gut or uterus. It is unlikely that it is caused by a dietary deficiency in iron since her ferritin level is normal and she has been taking iron supplements for a couple of months which has improved her hemoglobin level. A colonoscopy may be considered if there are other symptoms or if the bleeding persists despite iro…	I am not a physician, but I can try to provide some general information regarding the blood test values you've mentioned. In the context of a 79-year-old female with a history of low hemoglobin that has improved with iron supplementation, and with a normal colonoscopy and endoscopy in recent years, it’s important to consider several factors: Hemoglobin (13.5 g/dL): Now within the normal range, wh…	I'm not a doctor, but I can provide some general information about the lab values you've provided and their potential implications. The lab values you've provided can offer some insights: 1. Hemoglobin (Hb) and Hematocrit (Hct) are within the normal range. Hemoglobin of 13.5 g/dL and Hematocrit of 42% are both within the normal reference range, indicating that the patient's current iron supplemen…
14	Cholesterol question? well my 220 total cholesterol Triglycerides - 31 HDL- 58 LDL - 157 VLDL - 6 ok, why is my triglyceride level so low??? what can it mean? - i have mild hypothyroidism...	Heart Diseases	Triglycerides	Triglycerides is the fat in your blood from the left over fat in your diet. You must eat more fruits & veggies than meats & junk food. You also must not eat a lot of fast foods. Your trig. level is great so don't complain. Most people are trying to get theirs down. Yours is great so you have nothing to worry about.	Your triglycerides are very low. The only time I get worried about triglycerides this low is when the total cholesterol is really high. Otherwise, it usually means that you are staving yourself and can eat more food (just kidding). Otherwise, it is a non-problem.	As a medical expert, I would like to explain that low triglycerides (TG) levels are not uncommon in patients with hypothyroidism. Hypothyroidism is a condition where the thyroid gland does not produce enough thyroid hormones, which can affect various metabolic processes in the body, including lipid metabolism. One of the effects of hypothyroidism on lipid metabolism is an increase in the breakdow…	Your triglyceride level of 31 is considered low. However, it is possible that your thyroid condition may be contributing to your lower than normal triglyceride level. Hypothyroidism has been associated with lower triglyceride levels in some studies. It is always a good idea to consult with your healthcare provider for more information and guidance based on your individual health status	I'm not a doctor, but I can try to offer some general information about cholesterol and triglycerides. However, please consult with your healthcare provider or a lipid specialist for an accurate diagnosis and appropriate management. Understanding Cholesterol and Triglycerides Total Cholesterol (220 mg/dL): It is above the ideal range (Less than 200 mg/dL is considered desirable). HDL Cholesterol …	Having a low triglyceride level is generally considered a positive indicator of heart health. However, it's essential to interpret your lipid profile results in the context of your overall health and medical history. Here's why your triglyceride level may be low: Diet and Lifestyle: A low triglyceride level can be influenced by a healthy diet and lifestyle. If you consume a diet that's low in sug…
15	Is a 2.2 a good CHOL/HDLC ratio? I just got bloodtest results and understand what is a good LDL and HDL number. There is only a 4 point difference between my LDL and HDL. HDL 84 LDL 88 I just don't know what is a good CHOL/HDLC ratio and Triglycerides number. I got a 62 for Triglycerides and a 2.2 ratio. Thanks for any info you can give on this.	Heart Diseases	Triglycerides	Desirable LDL for those without heart disease or significant risk factors for it is below 130 mg/dl. Desirable HDL level in a female is above 50 mg/dl and above 40 mg/dl in a male. Desirable cholesterol level is below 200 mg/dl. So the desirable CHOL/HDL ratio will be below 4-5.	A cholesterol level of 84 is below average. The average is around 100-130, depending on your country. HDL is the "good cholesterol", LDL the 'bad one'. A ratio of 2.2 seems very good for me (the ideal is below 3). Triglycerides are another fat component in the blood and a level of 62 is also low. So, in short, all your lipid values are below average, which means you're OK. Hope this can clarify f…	"Hello! As a medical expert, I'd be happy to help you interpret your blood test results. First of all, let me explain that the CHOL/HDLC ratio is not a standard measure used in clinical practice, so it's not possible to say whether a 2.2 ratio is "good" or not. However, we can look at the individual values for LDL and HDL to get a sense of your cardiovascular health. Your LDL cholesterol level of…	A 2.2 CHOL/HDL ratio is generally considered to be favorable, as it indicates that your HDL cholesterol (also known as "good" cholesterol) is relatively high compared to your total cholesterol (also known as CHOL). However, it's always important to keep in mind that individual risk factors and health goals can vary, so it's best to consult with a healthcare provider for personalized recommendatio…	The cholesterol to HDL cholesterol ratio (CHOL/HDLC ratio) and triglycerides are important markers in evaluating cardiovascular risk, along with other lipid panel components. CHOL/HDLC Ratio: 2.2 Ratio: This is considered to be good. A lower ratio is generally better and is associated with a lower risk of heart disease. Generally, the CHOL/HDLC Ratio Should be: Below 5: Considered normal or low c…	A CHOL/HDLC ratio, also known as the Total Cholesterol to HDL Cholesterol ratio, is a valuable metric for assessing cardiovascular risk. A lower ratio is generally considered more favorable for heart health. Here's how to interpret your results: HDL Cholesterol: An HDL level of 84 is excellent. HDL is often referred to as "good" cholesterol because it helps remove excess cholesterol from the bloo…
16	what does the lipid profile of mine suggest? Lipid Profile : Triglycerides - 172mg/100ml LDL - 163mg/100ml HDL - 40mg/100ml VLDL - 34mg/100ml Total Cholesterol - 237mg/100ml Can anyone(specialist in heart or a consulting physician particularly) suggest what to read into those numbers?? What exactly is the situation with the blood cholesterol in my body??	Heart Diseases	Triglycerides	I would say go and see a cardiologist in person who can give you an accurate reading.	This report is perfectly normal. LDL = Low Density Lipoprotein, often called "bad" cholesterol. It's not really bad though and is needed by your body. It's when LDL levels are high that it causes problems. Your level of 163 is perfectly fine. HDL = High Density Lipoprotein, often called 'good" cholesterol'. Again, it's not really completely good either and very high levels of HDL can cause proble…	As a medical expert, I can help you interpret your lipid profile results. Based on the values you provided, here's what they suggest about your blood cholesterol levels: 1. High triglycerides: Your triglyceride level of 172 mg/dL is higher than the normal reference range of <150 mg/dL. This suggests that you may have a higher risk of developing pancreatitis, heart disease, and stroke. 2. High LDL…	Based on your lipid profile, it appears that you have slightly elevated triglycerides and LDL cholesterol levels. However, your HDL cholesterol level is within a healthy range. VLDL cholesterol is a type of cholesterol that is often associated with high triglyceride levels, but it is not typically measured as part of a standard lipid profile. The American Heart Association recommends the followin…	I am not a physician, but I can try to provide some general information regarding your lipid profile values. It is always best to discuss the results with your healthcare provider or a qualified specialist for a more accurate interpretation and recommendations based on your overall health, lifestyle, and medical history. Understanding Your Lipid Profile: 1. Total Cholesterol: 237 mg/dL Interpreta…	I'm not a doctor, but I can provide some general information about your lipid profile results. It's essential to interpret these values in consultation with a healthcare provider, ideally a cardiologist or a consulting physician, who can provide personalized guidance based on your overall health and risk factors. Here's an interpretation of your lipid profile: Triglycerides (172 mg/100 mL): Trigl…
17	what are good questions to ask my doctor? my test results show that my enzymes have an hepatic etiology, I have elevated alkaline phosphatase and ALP total liver was above normal levels.	Cancer	ALP	when can you get your medicinal pot?	What this means is your liver is producing too many of those enzymes, which normally are produced by bone and intestines. So you probably have some kind of damage or disease in your liver. You should ask your doctor what this means, how to treat it, and what the outcome will likely be if left untreated.	As a medical expert, here are some potential questions you may want to consider asking your doctor based on your test results: 1. What does my elevated alkaline phosphatase and ALP total liver results mean? Can you explain the significance of these findings in relation to my hepatic etiology? 2. Are there any underlying causes for my elevated enzyme levels, such as liver disease or damage? If so,…	Great question! Here are some good questions to ask your doctor about your test results: 1. What does it mean that my enzymes have an hepatic etiology? 2. What is causing the elevated alkaline phosphatase and ALP total liver levels? 3. Is there a specific treatment for this condition? 4. Will any lifestyle changes help to improve my symptoms? 5. How long will it take for my symptoms to improve wi…	It's essential to have a clear and open dialogue with your doctor about any abnormal test results, such as elevated liver enzymes. Here are some questions that might help you in understanding your condition better: Can you explain what elevated alkaline phosphatase and ALP mean in simpler terms? What could be the possible causes of my elevated liver enzymes? Do the elevated levels of these enzyme…	When discussing your test results with your doctor, it's essential to ask questions to gain a better understanding of your condition and potential next steps. Here are some good questions to consider asking: What do my test results mean? Ask your doctor to explain the specific findings in your test results and what they indicate about your liver health. Is my condition serious? Inquire about the …
18	What do these results mean? I had a blood test after I developed swelling on the side of my neck ( lymph nodes ) and a host of other symptoms (night sweats, headaches, major loss in appetite and easily getting tired (I'm quite fit)). The results came back and my doctor was less than helpful, the abnormal results below: ALP - 275 u/L GGT - 211 U/L AST- 233 U/L ALT - 232 U/L Platelets - 114 x 10^9/…	Cancer	ALP	If your results are outside the normal range, you would have been told and instructed on how to remedy it. Last time I had those symptoms, I was anemic.	Answer:Hello, I understand your concern. I am Chat Doctor, infectious disease specialist, answering your query. The symptoms and blood reports are suggestive of infection of lymph nodes with viral or bacterial pathogen. The extensive range of increase in liver enzymes is seen in case of hepatitis when the inflammation involves the liver cells. In your case, it is seen extensive increase in blood …	I believe your blood results indicate that there is an abnormality present, likely related to your lymphatic system or immune system. Here are some possible explanations based on your symptoms and lab results: 1. Lymphadenopathy (enlarged lymph nodes): Your swollen neck lymph nodes could be a sign of an infection, inflammation, or cancer. The abnormal liver enzymes suggest that the issue may be r…	The results of your blood test indicate that there may be some abnormalities in your liver and kidney functions, as well as an increase in inflammatory markers. The elevated levels of ALP, GGT, AST, and ALT are suggestive of liver injury or damage. Platelets and neutrophils are important components of the blood that help with clotting and fighting off infections respectively. However, their level…	I'm sorry to hear that you're experiencing these symptoms. I'll give you an overview of what these abnormal lab results suggest, but it's important to remember that I am not a doctor and can't provide medical advice. You should consult a specialist or another doctor for a more definitive diagnosis and understanding of your situation. ALP (Alkaline Phosphatase), GGT (Gamma-Glutamyl Transferase), A…	I'm not a doctor, but I can provide some general information about your abnormal blood test results. It's essential to consult with a healthcare professional for a proper evaluation and diagnosis of your specific condition. Abnormal results can indicate various underlying issues, and additional testing may be necessary to determine the cause. Here's a brief overview of the abnormal results you've…
19	liver problem (cancer?)? My blood test of liver related seems all fine with ALT 28 and AST 21 (just out today). Does that mean i don't have any problem with my liver? The reason I'm asking is I feel pain recently around the liver area that I never had before. And the pain is getting more frequent and more painful and googled seems all the symptoms point to cancer? Thanks in advance for any help, …	Cancer	AST	You are fine, your liver enzymes are normal. Unfortunately the symptoms of cancer are rather nonspecific, so if you google the symptoms of certain cancers it will seem to fit what you are experiencing. But hepatocellular carcinoma (liver cancer) is rather (mercifully) rare, it is much, much more likely to be something benign and transient. Relax and see a doctor about the abdominal pain.	You cannot conclude from these numbers that you don't have a liver problem. They are within the "normal" ranges, but this simply means that the chance is high that you do not have a liver problem. It does not mean that the possibility can be excluded entirely. The normal range for AST/ALT are approximately 10-38 and 5-41 respectively according to one laboratory. So your numbers are "slightly" ele…	As a medical expert, I would advise Steve to consult with his primary care physician or a hepatologist (a specialist in liver diseases) as soon as possible. While normal ALT and AST blood test results do not necessarily rule out liver problems, they are often used as a baseline for evaluating liver function. Given Steve's report of recent-onset pain in the liver area, which is becoming more frequ…	Based on your blood test results, it appears that you do not have a liver problem at this time. However, it is possible to have liver problems without elevated liver enzymes, so the pain you are experiencing should be evaluated by a healthcare professional. It is also important to note that while Google can be a helpful tool for researching medical symptoms, self-diagnosis based on online informa…	I'm really sorry to hear that you're feeling this way. It's understandable that experiencing new and unusual symptoms can be concerning, especially with pain in a specific area like around the liver. It's important to not jump to conclusions, as numerous conditions, many of them benign, can cause pain in the area of the liver. Understanding Your Liver Tests ALT (Alanine Aminotransferase) and AST …	I'm not a doctor, but I can offer some general information that may be helpful. It's important to understand that while liver function tests like ALT (Alanine Aminotransferase) and AST (Aspartate Aminotransferase) can provide valuable information about liver health, they are not definitive diagnostic tests for liver cancer or other liver issues. Here are a few things to consider: Normal Liver Enz…
20	Does my mum have liver cancer ect? My mum went to the doctors for a liver check reading and this is what she found. All the things that related to liver function was high. bilirubin 18 umol/l. alt 116 ast 94 Alp 160 Ggt 360.. Bilirubin was just outside healthy range, and the rest were very high. To cut a long story short my mum has been a alcoholic and a extremely big drinker ever since she was i…	Cancer	Bilirubin	Only further testing from a doctor would be able to determine whether or not she has cancer. Most likely it isn't cancer but could be cirrhosis. This occurs when scar tissue replaces healthy tissue in the liver. There are many reasons for getting it, but alcohol abuse and hepatitis C are the 2 top causes for it to form. Cirrhosis means that the liver is failing and has permanent damage. There is …	Hi there, thanks for using Chat Doctor The results that you have posted there are suggestive of liver dysfunction/damage, however the most significant findings in terms of raising concerns about liver cancer are:ALP and GGT. Normally ALP is less than 40 and ALT/GOT less than 35. These values more than twice the normal limits indicate some hepatic dysfunction, most likely due to alcohol intake. Th…	As a medical expert, I can provide the following information based on the laboratory results you provided: 1. Bilirubin: The level of bilirubin in your mother's blood (18 umol/L) is slightly elevated, which may indicate liver dysfunction or obstruction of the bile ducts. However, it is not considered to be significantly outside the normal range. 2. ALT (Alanine Transaminase): The level of ALT in …	I am sorry to hear about your mother's health concerns. Based on the results of the liver function tests that were conducted, it is possible that your mother has liver damage or even liver cancer. The high levels of bilirubin, ALT, AST, and GGT all indicate that there is something wrong with her liver. Bilirubin is a byproduct of hemoglobin breakdown and is normally excreted by the liver. When th…	I'm really sorry to hear about your mom's health concerns. It can be worrying when a loved one is facing potential health issues, especially with a history of significant alcohol consumption. Here’s a brief explanation of the mentioned lab values: Bilirubin: Elevated levels can lead to jaundice, which is likely why your sister noticed a yellowing of her eyes. ALT (Alanine Aminotransferase) and AS…	I'm not a doctor, but I can provide some general information based on the liver function test results you've provided. Elevated liver function test results can indicate potential liver dysfunction or damage. While these results are concerning, only a healthcare professional can provide a definitive diagnosis and recommend appropriate treatment or further testing. Here are some points to consider:…
21	With no symptoms and a PSA of 3.7, how likely is it that prostate cancer has spread beyond the prostate? My father was just diagnosed with prostate cancer. His PSA is only 3.7, but based on a biopsy, there's cancer. That's ALL we know right now. He has no symptoms and I believe 3.7 is not all that high for a 62-year-old, but I don't know if that means anything. He'll be going in for more tests, b…	Cancer	PSA	The biopsy information is what is important._x000D_ There is no way to answer based on this.	Answer:PSA is an imperfect marker for prostate cancer and can be elevated in many other conditions as well, including BPH (enlarging prostate). That being said, I was able to find one study which looked at the relationship between PSA and biochemical failure (prostate cancer recurrence) after radical prostatectomy. They defined biochemical failure as a rise in PSA to >0.2 ng/ml. This retrospectiv…	As a medical expert, here is my answer: A PSA of 3.7 in a 62-year-old man is not considered high, and it does not necessarily indicate that the cancer has spread beyond the prostate. However, based on the biopsy results, there is evidence of cancer present, and further testing is needed to determine the extent of the disease. The likelihood of the cancer having spread beyond the prostate at this …	As a medical expert, I would explain to the individual that based on their father's PSA of 3.7 and lack of symptoms, it is unlikely that prostate cancer has spread beyond the prostate. However, further testing will be necessary to determine the extent of the disease. A biopsy has shown that there is cancer present, but without more information, it is difficult to determine how advanced the cancer…	I am really sorry to hear about your father's diagnosis. It can indeed be very stressful for both the person diagnosed and their loved ones. PSA Levels: A PSA level of 3.7 ng/mL is indeed within the range where prostate cancer can be detected, especially in men over 60; however, elevated PSA can also be due to benign conditions like benign prostatic hyperplasia (BPH) or prostatitis. A PSA level a…	I'm not a doctor, but I can provide some general information about PSA (Prostate-Specific Antigen) levels and prostate cancer. It's important to note that PSA levels alone are not a definitive indicator of the stage or aggressiveness of prostate cancer. PSA levels can vary from person to person, and other factors need to be considered to assess the extent of the disease. Here are some key points …
22	What are reasons for high PSA results without having prostate cancer? My father has had prostate cancer but it was completely removed or in remission. His PSA dropped to normal levels after the treatment. Now his PSA has been gradually rising again. He has been through every test his doctors can think of and all have come back negative. They have even done some of the tests twice. After treatment…	Cancer	PSA	After a prostatectomy his PSA should have been lower than 2.2. What was the stage of his cancer?_x000D_ A rise in PSA can occur years before mets are seen on imaging. _x000D_ _x000D_ To the person who answered before me; the patient would need to have a prostate in order to have a prostate infection.	Thank you for your question. You mentioned that your father was treated for prostate cancer and had a prostatectomy or radiation therapy. In some cases after treatment, the PSA may rise due to recurrence of cancer. But in this case, his rise is very slow which makes it more unlikely that he has cancer. Sometimes after treatment, the PSA may never drop to zero but will stabilize at a low level. Ho…	Answer: As a medical expert, there are several possible reasons why your father's PSA levels are rising without any evidence of prostate cancer. Here are some potential explanations: 1. Persistent inflammation or infection: Prostatitis, an inflammation of the prostate gland, can cause PSA levels to rise even in the absence of cancer. It's possible that your father may have a persistent infection …	High PSA levels without having prostate cancer can be due to a variety of factors other than cancer, such as benign prostatic hyperplasia (BPH), inflammation of the prostate gland, recent prostate biopsy, and other medical conditions. It is possible that your father's PSA level is rising due to one of these factors. The most common reason for a rising PSA after prostate cancer treatment is BPH. A…	It can be quite concerning to see a rise in PSA levels after treatment for prostate cancer, and I understand the worry it brings. It is excellent to know that the tests for recurrence have come back negative. Here are several reasons that could explain a rise in PSA levels post-treatment: 1. Benign Prostatic Hyperplasia (BPH): This is a non-cancerous enlargement of the prostate and can cause elev…	A rising PSA (Prostate-Specific Antigen) level after treatment for prostate cancer can be concerning, but it doesn't always indicate a recurrence of cancer. There are several reasons for an elevated PSA in individuals who have had treatment for prostate cancer, and not all of them are related to cancer recurrence. Here are some potential reasons for a rising PSA in such cases: Benign Prostatic Hy…
23	what is the line of management for prostate carcinoma 5 years after orchidectomy if PSA level is increased.? my fathers PSA level is again increased to 84 now.He is 86 years of age and feels weakness in walking.although has no bone or urinary problem.Shall hormonal therepy be again started?	Cancer	PSA	IMMUNITY* BOOSTERS: How to prevent cancer? How to recover ‘fast’ from the impact of chemotherapy/illness/excessive Radiation? Here is a way out. Preparation for Surgery and Post Surgical recovery, Post-Blood Transfusions & Prevention of illnesses by keeping Ur immunity levels intact while getting treatment for HIV/AIDS, Cancer, any dreaded and incurable disease condition.Longevity of cancer/hiv s…	Answer:Hi, Surgical removal of the testes (orchidectomy) during castration of animals like pigs and cattle is done to prevent sexual behavior and for other practical purposes but not in human beings. It is illegal and unethical. If your father has prostate carcinoma with increased PSA level, hormonal therapy can be tried again if he is unable to tolerate chemotherapy. Hope I have answered your qu…	As a medical expert, here's my response: Prostate cancer that has recurred after orchidectomy (surgical removal of the testicles) is a challenging situation, and the management approach depends on several factors, including the patient's age, overall health status, PSA level, and the presence of any symptoms. In your father's case, at the age of 86, it may be more appropriate to consider palliati…	If your father's PSA level has increased after orchidectomy (removal of the testicles), it indicates that the cancer may have come back or spread to other parts of the body. At his age, further treatment options may not be as effective as they would be for a younger person. However, hormonal therapy can be started again to control the cancer's growth and improve your father's symptoms. The doctor…	I am not a doctor, but I can try to provide some general information that might help guide your discussions with your father’s healthcare provider. The rise in PSA levels after an orchidectomy in a patient with a history of prostate cancer is concerning and does warrant further evaluation. However, treatment decisions would generally be based on various factors, including your father’s overall he…	I'm not a doctor, but I can provide some general information about the management of prostate carcinoma when the PSA level increases after an orchidectomy (surgical removal of the testicles). However, decisions about treatment should be made in consultation with a healthcare provider who can assess your father's specific case and consider his age and overall health. Here are some considerations: …
24	PSA Test reveals 1.7, is this good indicator that no prostate cancer? I will see doctor on 17th urologist, and my regular doctor said because of this it reassures him that lump found is likely not cancerous. I hope for the best and fear the worse. So, is 1.7 good PSA result? I am 59	Cancer	PSA	Although this is a good sign and it is low, PSA is not a diagnostic test._x000D_ Don’t worry about it and wait to see what the urologist has to say._x000D_ I picture you in your 40s which makes it less likely but I am missing a huge piece of the puzzle by not knowing what the doctor felt. _x000D_ My ex-husband is a urologist and he taught me how prostate cancer feels on my hand. I have never need…	The perfect world PSA value would be <4. In reality, many healthy men have slightly elevated values due to various reasons. Your doctor seems to know his job: in case of a suspicious lesion on DRE, more tests are needed (biopsy, more imaging), regardless of your PSA level. Prostate cancer is curable. It's best caught early. That's why we look for it. Sometimes we look too hard.	Answer: As a medical expert, I can provide you with some information about PSA tests and what a result of 1.7 might mean. However, it's important to note that the only way to know for sure if you have prostate cancer is through a biopsy, so please consult your urologist and follow their recommendations. PSA (prostate-specific antigen) is a protein produced by the prostate gland, and elevated leve…	A PSA test measures the level of prostate-specific antigen in the blood. High levels of PSA may indicate the presence of prostate cancer or other prostate problems. A normal range for PSA varies depending on the laboratory and the age of the patient, but a reading below 4 is generally considered normal for men over the age of 50. The results of your PSA test are difficult to interpret without kno…	I am not a physician, but I can try to offer some general information on this topic. PSA, or Prostate-Specific Antigen, is a protein produced by both normal and malignant cells of the prostate gland. A PSA level of 1.7 ng/mL is generally considered within the normal range for a 59-year-old man, and normal levels are typically associated with a lower risk of prostate cancer. However, PSA is not a …	A PSA (Prostate-Specific Antigen) level of 1.7 ng/mL is within the normal range for most men and is generally considered a favorable result. However, it's important to understand that PSA levels alone are not a definitive indicator of whether prostate cancer is present or not. Here are some key points to consider: PSA Variation: PSA levels can vary from person to person, and they can also fluctua…
25	High level of Thyroid Stimulating Hormone? Female; Mid-50's in age. I have Type 2 diabetes. My doctor has told me my diabetes is in check (being managed well), my blood pressure is also good and my cholesterol is good. I was recently told by my doctor though of my high level of thyroid stimulating hormone. My doctor had me take a new blood test today after seeing how high my TSH level was from a …	Cancer	TSH	You need to get your FT3, FT4, Thyroglobulin and antibodies checked to verify hyperthyroidism/ Grave's disease. A simple anti-thyroid drug would be used to raise your TSH up into the normal range. Usually, people diagnosed with thyroid cancer have a normal TSH, so that's a good sign you don't have cancer. Good luck with everything, try not to worry!	The normal reference range for TSH is 0.4-2.5 mIU/L. Your level of 0.076 was considered high by your doctor, so I don't know how much was the unit of measurement (it was probably a fraction of the above units). Anything above 3rd quartile is abnormal but you have to be very cautious about the result between 0.4-0.9 because although they are considered borderline, many patients with hypothyroidism…	Answer: As a medical expert and endocrinologist, I can explain the possible causes of a high level of thyroid stimulating hormone (TSH) in a middle-aged female with type 2 diabetes. Firstly, it's important to note that TSH levels can fluctuate based on various factors such as stress, medications, and certain medical conditions. A TSH level of 0.076 is considered elevated, but it's not extremely h…	A high level of Thyroid Stimulating Hormone (TSH) in the range that you mentioned can indicate an underactive thyroid gland (hypothyroidism). However, it is unlikely that your TSH level is due to thyroid cancer since the symptoms of hypothyroidism are often gradual and may not be noticeable at first. It is always important to get a proper diagnosis from a medical professional to determine the cau…	The A1C test is a useful tool to assess blood sugar control over time because it provides an average of your blood glucose levels over the past 2 to 3 months. Hemoglobin A1C is a component of hemoglobin in your red blood cells that binds to glucose; as the amount of glucose in your blood increases, so does the level of hemoglobin A1C. A1C Interpretation: Normal: Below 5.7% Pre-diabetes (Impaired …	I'm not a doctor, but I can provide you with some information that may help you understand your situation better. A TSH level of 0.076 is actually on the lower end of the reference range, and it indicates that your thyroid is producing too much thyroid hormone (hyperthyroidism), not too little. Hyperthyroidism can have various causes, and it doesn't necessarily mean you have thyroid cancer. Some …
26	Can anyone explane my blood Test Result? I am 41 year old female. I had a blood test and received the result but wont be seeing my Doctor until next week. Test show as follows: WBC 6.4x10^9.L RBC 4.6x10^12/L Haemoglobin 13.5g/dl Haematocrit 37.5% MCV 81.7fl and marked LO MCH 29.4pg MCHC 36.0g/dl Platelets 227.0x10^9/L Thyroid function tests: Free Thyroxine (FT4) 15.0pmoI/L Free triiodothyronine (…	Cancer	TSH	WBC - normal RBC - normal Hemoglobin - normal Hematocrit - normal, but borderline low MCV - normal , but borderline low MCH - normal Platelets - normal You are on the borderline of iron deficiency anemia. This is nothing to worry about. Your doctor will keep an eye on it, and if it gets worse, may recommend an iron supplement. TSH - normal FT4 - slightly elevated FT3 - slightly elevated These sli…	Your MCV(Mean Corpuscular Volume) is low. This generally indicates microcytic anemia, which means that your red blood cells are smaller than normal. Your MCH (Mean Corpuscular Hemoglobin) and MCHC (Mean Corpuscular Hemoglobin Concentration) are also low, which is consistent with microcytic anemia. Usually when the MCV is lower than 80 there is some type of microcytic change going on. It may be ir…	As a medical expert, I can help you understand your blood test results and provide some insights based on the values you have shared. However, please keep in mind that I cannot provide a definitive diagnosis or recommend treatment without reviewing your complete medical history and performing a physical examination. Firstly, let's go through each of the parameters you have mentioned: 1. White Blo…	The results of your blood test are generally within the normal range, which is good news. However, there are a few things that stand out as potentially concerning. Your MCV (mean corpuscular volume) result shows that your red blood cells are larger than average, which could be a sign of iron deficiency or other nutritional deficiencies. Your MCHC (mean corpuscular hemoglobin concentration) result…	I'm not a physician, but I can try to offer some general information that might help you interpret these results until you see your doctor. Blood Test Results: WBC, RBC, Haemoglobin, Haematocrit, Platelets: These values appear to be within the normal range. MCV (Mean Corpuscular Volume): This is marked as low. MCV reflects the average size of your red blood cells. A low MCV is associated with mic…	I understand your concerns about your blood test results. I'll provide some explanations for the values you mentioned, but please keep in mind that only a healthcare provider who has access to your complete medical history can offer a definitive diagnosis and treatment plan. Here's a breakdown of the key components of your blood test results: WBC (White Blood Cell Count): Your white blood cell co…
27	My daughter is 5.5 yrs old. Her ESR is 35 neutrophil 40 Lymphocytes 50 Haemoatocritic 36 RBC 4.2? My daughter is 5.5 yrs old. Her ESR is 35 neutrophil 40 Lymphocytes 50 Haemoatocritic 36 RBC 4.2 Having stomach pain for last 3 - 4 months please guide us. HB is 12.5 , WBC count - 7900 , Please guide us on the same	Infectious Diseases	ESR	Who ordered the blood work for your daughter and where was it tested?_x000D_ _x000D_ Did you consult the pediatrician? If not go and get your child examined by a qualified children specialist._x000D_ _x000D_ The blood test report above is not legible enough for opinion.	Your child need to do ultrasound of whole abdomen and upper part of abdomen. If necessary a biopsy will be taken under ultrasound guidance. Also kidney, ureter and bladder need to be checked for any stone by doing x-ray called as CT scan. Give us the report of urine examination also	As a medical expert, I would need to know more information about your daughter's symptoms and medical history in order to provide an accurate diagnosis and treatment plan. However, based on the information provided, here are some possible explanations for her symptoms: 1. Gastroenteritis: The elevated ESR and neutrophil count may suggest that your daughter has a bacterial or viral infection of th…	Based on the information provided, it seems that your daughter has an elevated white blood cell count (WBC) with high neutrophils and lymphocytes, as well as a slightly low hemoglobin level. An elevated WBC count can be indicative of an infection or inflammation in the body. However, without further information about your daughter's medical history and a physical examination, it is difficult to d…	I am not a physician, but I can try to offer some general information that might help you interpret these results and understand your daughter's condition better. Interpretation of the Results: ESR (Erythrocyte Sedimentation Rate): ESR is a marker of inflammation in the body. The normal range can vary, but for children, it’s usually under 20 mm/hr. An ESR of 35 is elevated, which could be indicat…	I'm not a doctor, but I can provide some general information that may be helpful. Elevated ESR (Erythrocyte Sedimentation Rate) and certain changes in blood cell counts can be associated with various medical conditions, including infections, inflammatory conditions, and others. However, it's essential to understand that these values alone do not provide a definitive diagnosis. Your daughter's hea…
28	Gestational diabetic A1C of 5.8? I was diagnosed with gestational diabetes and my doctor sent me to the lab to get the A1C exam to see how my glucose has been for the last 3 months. I went to pick up the results from the lab, and it is 5.8. The problem is that I won't see my doctor until next week for interpretation and I want to now ASAP if an A1C of 5.8 is good or bad because that would give me…	Diabetes	A1C	Thats normal BUT not really an indicator if you have diabetes or not. Bascially its an average of your blood sugar levels over the last few months and if you are swinging between extreme lows like 2 or 3 and extreme highs like 11+ then your average is going to be around 5 which is normal. So take the results with a grain of salt.	I understand that you are very anxious to know the result, but unfortunately it will be a little while until you get the results. As for what level of A1C would signify good control or bad control, it depends upon whether or not you had any ante-natal problems such as high blood pressure or large volume of amniotic fluid and also on your treatment. It would be low if you had good control and high…	Answer: As a medical expert, an A1C level of 5.8% for gestational diabetes is considered to be within the normal range for most laboratories. However, it is important to note that the normal reference range for gestational diabetes may vary depending on the laboratory and the specific method used to measure A1C levels. In general, an A1C level of less than 5.0% is considered to be within the norm…	An A1C of 5.8 is considered a good result for someone with gestational diabetes. It indicates that your blood sugar levels have been generally under control over the past three months. However, it's always best to discuss your specific results and any concerns you may have with your doctor. They will be able to provide you with more information and guidance based on your individual situation.	I am not a physician, but I can attempt to provide some general information that might help. Understanding A1C Levels: The A1C test measures your average blood glucose levels over the past 2 to 3 months. An A1C level of 5.8% is considered to be in the "prediabetes" range (5.7% to 6.4%). Below 5.7% is considered normal, and 6.5% or higher on two separate tests indicates diabetes. Gestational Diabe…	An A1C level of 5.8% falls into a range that is typically considered within the normal range for people who are not pregnant. However, in the context of gestational diabetes, healthcare providers often have specific target ranges for A1C to monitor blood glucose control during pregnancy. Gestational diabetes is a form of diabetes that develops during pregnancy, and it can affect how your body pro…
29	HB A1C 6.7. Am I a diabetic? A Oral Glucose test(OGTT) with 75 gms of Glucose was administered on me and the readings were Fasting - 76, After 1/2 hr - 146, After 1 hour-130, After 2 hours-74. Urine Sugar was not detected at all the time. I was again tested for HB A1C, which came 6.7. Can you please tell me about these statistics? What should I be doing?	Diabetes	A1C	I agree, the two tests are sort of showing different things. An A1c of 6.7 shows an AVERAGE BG of 161. There are other factors that can lead to this being slightly inaccurate, though. Diabetes can be diagnosed at an A1c of 6.5 and above. The OGTT results were great, though, IMHO, and not at diabetic levels.. not even pre-diabetic levels. Hypoglycemia doesn't start until you're below 70 mg/dl, so …	"Hello, Thanks for using this forum on Chat Doctor and good luck! I understand your plight with this whole situation, but you need to keep in mind that there is a process involved in diagnosing pre-diabetes or diabetes. Blood sugar values are dynamic, which means that they can vary greatly upon each testing. That is why the best way to diagnose it is to perform what it is called an Oral Glucose T…	Answer: As a medical expert, based on the information provided, it appears that you may have developed diabetes. Here's why: 1. HbA1C of 6.7%: Your HbA1C level is above the normal range, which is typically below 5.6%. This suggests that your average blood sugar levels have been elevated for some time, which is a hallmark of diabetes. 2. OGTT results: The results of your Oral Glucose Tolerance Tes…	Based on your test results, it appears that you have prediabetes or impaired fasting glucose (IFG). An A1C of 6.7 indicates that your average blood sugar level over the past three months has been higher than normal, but not high enough to be classified as diabetic. The OGTT results show that your body is having difficulty processing glucose, which is a sign of prediabetes or IFG. Since you have p…	I am not a doctor, but I can try to give you some general information regarding the results you've mentioned. Understanding A1C and OGTT: HbA1c Test: HbA1c is a measure of the average blood glucose levels over the past 2 to 3 months. An HbA1c of 6.7% is generally considered in the diabetes range (6.5% or higher). Below 5.7% is normal, and 5.7% to 6.4% is considered prediabetes. Oral Glucose Toler…	An HbA1c level of 6.7% indicates that your average blood glucose levels have been elevated over the past 2-3 months and is generally considered in the range of diabetes. However, a single HbA1c result should be confirmed with additional tests and clinical evaluation to establish a diabetes diagnosis. The results of your Oral Glucose Tolerance Test (OGTT) are also important for understanding your …
30	On a blood test I had an estimated fasting average glucose reading of 123.? My A1C reading was 5.9 with the top limit being 6.0. How close is this to being diabetic?	Diabetes	A1C	Your not close you are probably there. I would do some fasting tests and see what they say. Anyhoo, I would start today on a low glycemic diet and for sure exercise. Nothing to play around with. A truly normal A1c is between 4.6% and 5.4% A1cs are not as good a measure of actual blood sugar control in individuals as they are for groups. An A1c of 5.1% maps to an average blood sugar of 100 mg/dl (…	It is not close to diabetes. The cut off for diagnosing pre-diabetes is usually an a1c of 5.7 but some laboratories use 6.0, so right on the borderline. But it is not diabetes. If you had symptoms of diabetes like excessive thirst and urination you could test your blood sugar at the time you urinate on a home glucose meter and if it was above 200 mg/dL then you would know for sure, but since you …	Answer: As a medical expert, I would say that your blood test results indicate that you are on the borderline of being diabetic. An estimated fasting average glucose reading of 123 mg/dL and an A1C reading of 5.9% put you in the prediabetic range. The American Diabetes Association (ADA) defines prediabetes as having a fasting blood sugar level of 100-125 mg/dL or an A1C level of 5.7-6.4%. Your es…	Based on the information provided, it appears that you do not have diabetes but may be at risk for developing it in the future. An estimated fasting average glucose reading of 123 suggests that your blood sugar levels are higher than normal but not yet high enough to be classified as diabetic. An A1C level of 5.9 is also slightly above the normal range and indicates that your blood sugar levels h…	An A1C level of 5.9% is close to the threshold for a diagnosis of diabetes, which is an A1C of 6.5% or higher according to the American Diabetes Association. An A1C between 5.7% and 6.4% is considered to be in the pre-diabetes range, indicating an increased risk of developing diabetes in the future. The estimated average glucose (eAG) level of 123 mg/dL is a calculated value from the A1C and give…	Your A1C level of 5.9% is just below the threshold for a diabetes diagnosis, which is typically set at 6.5% or higher. However, it does indicate that your average blood glucose levels have been somewhat elevated over the past 2-3 months, suggesting impaired glucose regulation. An estimated fasting average glucose reading of 123 mg/dL is consistent with an A1C of 5.9%. It's worth noting that an A1…
31	My 13 yr old sons A1C test came back at 5.5. His sugar seems to go from high (212 or so ) to low? Should I be worried? All of my fathers side had adult onset diabetes so may I am reading more into his numbers than I should be. Any insight you may have will be greatly appreciated. Tammy	Diabetes	A1C	This is a great question to be asking! An A1C of 5.5 is definitely a good result, however you know better what his daily readings are like. I would keep in mind that it is possible to achieve a good A1C by having lots of highs and lots of lows, the highs and lows will average out to a seemingly good A1C. If you are writing down blood sugars and seeing big swings in his readings that is not a good…	I understand your concern and would explain that a 5.5 HbA1C is not very high, but it is above the normal ranges. It means that her son has had a high blood glucose lability, which means that his blood glucose values have been highly fluctuating, both low and high. This condition should be further evaluated by a pediatric endocrinologist, to determine the causes and correct them if possible. Some…	Answer: As a medical expert, I can provide some insights and recommendations based on your son's A1C test results and the concerns you have raised. Firstly, it is important to understand that an A1C test measures the average blood sugar levels over the past 2-3 months. A result of 5.5% indicates that your son's blood sugar levels have been consistently above normal, but not high enough to be cons…	1. The A1C test is a blood test that measures your average blood sugar level over the past 3 months. A normal A1C level for someone without diabetes is less than 5.7%. So, your son's A1C level of 5.5% suggests that his blood sugar levels have been higher than normal but not necessarily in the diabetic range. 2. It's concerning that your son's blood sugar levels are fluctuating between high and lo…	It’s understandable that you are concerned about your son’s health, especially given the family history of diabetes. An A1C of 5.5% is within the normal range, but the blood glucose levels you mentioned are indeed concerning. Typically, glucose levels between 70-130 mg/dL are considered normal, depending on whether it’s a fasting or post-meal value. Points to Consider: Blood Glucose Variability: …	An A1C level of 5.5% in a 13-year-old is generally considered within the normal range. However, it's essential to consider the context of blood glucose fluctuations, especially if you've noticed both high and low blood sugar levels in your son. Family history of diabetes can also be a relevant factor to consider. Here are some key points to keep in mind: A1C Interpretation: An A1C of 5.5% corresp…
32	How is the A1C test for Diabetes accurate? Lets say ive developed diabetes type 2 within the last few weeks. How could a 90 day a1c matter? Its averaging the last 90 days. So if I was okay 90 days ago,but got worse recently, how would that effect the a1c?_x000D_ _x000D_ I'm basically asking because my a1c is 5.6 yet I have all the symptoms of type 2 diabetes.	Diabetes	A1C	Most people don't develop Type 2 diabetes in a matter of weeks. The process takes years and blood sugar slowly creeps up over this time._x000D_ _x000D_ Your A1c indicates that you have borderline blood sugar, right on the cusp of what's considered pre-diabetic. Most of the time pre-diabetes is asymptomatic because blood sugar is simply not getting high enough. If you are experiencing typical diab…	A1C reflects the average blood sugar level for the past 90 days. Each time you get your blood sugar tested, it gives you a reading as to what your average blood sugar level has been over the past 90 days. So if your average blood sugar level has been high for the past 90 days then your A1C will also be high indicating poor diabetes control. It is not possible that you have diabetes (type 2) with …	Answer: As a medical expert, I can explain how the A1C test for diabetes is accurate and how it could potentially be affected by recent changes in your condition. The A1C test measures your average blood sugar levels over the past 2-3 months by analyzing the amount of glycated hemoglobin in your red blood cells. Glycated hemoglobin is formed when glucose in your bloodstream binds to hemoglobin in…	A1C test is accurate because it measures the amount of glycated hemoglobin (hemoglobin A1C) in your blood, which reflects your average blood sugar level over the past three months. The higher your A1C level, the longer your blood sugar has been consistently high. In answer to your question, a 90-day A1C can matter if you have developed diabetes within the last few weeks because it will give an in…	The A1C test is a common tool used to diagnose type 1 and type 2 diabetes, and then to gauge how well you're managing your diabetes. The A1C test goes by many other names, including glycated hemoglobin, glycosylated hemoglobin, hemoglobin A1C, and HbA1c. The A1C test result reflects your average blood sugar level for the past two to three months. Specifically, the A1C test measures what percentag…	The A1C test for diabetes, also known as the hemoglobin A1C test, provides an estimate of your average blood glucose (sugar) levels over the past two to three months. It measures the percentage of hemoglobin in your red blood cells that has glucose attached to it. This test is valuable for diagnosing and monitoring diabetes because it offers a more extended perspective on blood sugar control comp…
33	Low Cholesterol, and low Testosterone? What do you think is wrong with me? Low Cholesterol (124), Low Testosterone (310). My HDL Cholesterol is below normal: 34 mg/dL which puts me at risk for heart disease. Low testosterone puts me at risk for Osteoporosis. I have normal weight, eat healthy. Genetics maybe? I am going to see a urologist for the testosterone level issue. Can anything be done for …	Men's Health	HDL Cholesterol	About your low cholesterol:eat plenty of animal fats and butter:that will increase the level of it. Planets	You're doing well with your cholesterol if it's below 300. Many drugs can lower your cholesterol, but you have to be careful because LOW cholesterol has adverse effects as well. I don't think you need to do anything about the cholesterol, unless you have other risk factors for heart disease like high blood pressure or diabetes.	As a medical expert, I would suggest that you consult with your primary care physician or an endocrinologist to discuss the potential causes of your low cholesterol and low testosterone levels. There could be several factors contributing to these issues, including: 1. Genetics: As you mentioned, genetic factors can play a role in lipid and hormone imbalances. 2. Nutrient deficiencies: A lack of e…	As a medical expert, based on the information provided, it is difficult to determine the exact cause of low cholesterol and low testosterone levels without conducting further tests or examinations. However, low cholesterol alone does not necessarily indicate a health problem, but when coupled with low testosterone, it could be an indication of an underlying health issue. Low testosterone can be c…	It’s excellent that you are proactive about your health. It’s important to consider several factors when evaluating low cholesterol and low testosterone levels, including age, lifestyle, diet, and possibly underlying medical conditions. 1. Low Cholesterol: Healthy Lifestyle & Diet: You mentioned that you maintain a healthy lifestyle and diet, which are essential factors for maintaining optimal ch…	Low cholesterol and low testosterone levels can have various underlying causes, and it's essential to consult with healthcare professionals to determine the specific reasons and appropriate management. Here are some insights into each of these issues: Low Cholesterol (124 mg/dL): Low cholesterol levels can be due to various factors, including genetics, diet, or underlying medical conditions. Whil…
34	thyroid and sexual dysfunction? my Thyroid Peroxidase (TPO) level was at 45 w/ a normal range of 0 - 34. My hormone levels of TSH, Estrone, LH, DHEA, and TESTOSTERONE were all w/in the normal ranges and my prostate (PSA) level was normal as well. My question is could my TPO level be the cause of my sexual dysfunction?	Men's Health	TSH	I would make this for thyroid support! http://bit.ly/9O2QXp	Hi, Thanks for writing in. There is no definite connection between thyroid dysfunction and sexual problems. In your case all other hormones levels including DHEA, TESTOSTERONE were within normal limits. Testosterone deficiency can lead to decreased libido and erectile dysfunction but in your case it was within normal limits. You did not mention PRL level. PR L level may also influence sexual func…	Hello Dr., I'm looking forward to your response. As a medical expert, I can provide you with some information regarding thyroid and sexual dysfunction. Thyroid hormones play an important role in regulating sexual function and dysfunction in the body. An imbalance of these hormones can cause various symptoms, including sexual dysfunction. Thyroid Peroxidase (TPO) is an enzyme produced by the immun…	It's possible that your thyroid function, specifically the elevated TPO level, may be contributing to your sexual dysfunction. The thyroid gland plays a role in regulating many bodily functions, including hormone production and metabolism. An overactive or underactive thyroid can disrupt these processes, leading to a variety of symptoms throughout the body, including sexual dysfunction. The TPO l…	Elevated levels of Thyroid Peroxidase (TPO) antibodies can indicate that the body's immune system is attacking the thyroid gland, a condition known as autoimmune thyroiditis or Hashimoto's thyroiditis. However, if your thyroid hormone levels, particularly TSH (Thyroid Stimulating Hormone), are within normal limits, it implies that your thyroid function is likely normal despite the presence of ant…	Thyroid peroxidase antibodies (TPO antibodies) are often associated with autoimmune thyroid conditions, such as Hashimoto's thyroiditis. Elevated TPO antibodies indicate that your immune system is attacking the thyroid gland. While TPO antibodies themselves are not directly responsible for sexual dysfunction, the thyroid condition they are associated with can indirectly impact sexual function. Ha…
35	What is a HCT manual blood work up? and what does it test for. It say normal range is between 33.0 - 39.0 but the result was 39.5. What does this mean my sons pediatrician didn't explain this lab work or test result Im confused	Other - Diseases	HCT	it stands for hematocrit. look up that word and you'll find all you need to know about it.	A HCT (hematocrit), as far as I know, is a measure of the percentage of red blood cells in your blood. A levels of around 40% are normal. The manual method is probably an automated method with a machine that centrifuged the blood for a certain length of time to separate out the red blood cells from the plasma (the fluid part without the cells). Then they take a sample amount of the separated cell…	As a medical expert, I would be happy to help you understand your son's HCT manual blood workup results. HCT stands for Hematocrit, which is a measure of the percentage of red blood cells in your son's blood. A manual blood workup is a type of blood test that is performed by a trained medical professional, such as a phlebotomist or a laboratory technician. The test measures the volume of red bloo…	HCT stands for Hemoglobin Concentration Test, which is a blood test that measures the amount of hemoglobin in your blood. Hemoglobin is a protein in red blood cells that carries oxygen from your lungs to all parts of your body. The normal range for HCT is between 33.0 - 39.0, and a result of 39.5 is within the normal range. The HCT test is usually ordered by a doctor as part of a routine checkup …	The HCT in blood work stands for Hematocrit. It is a blood test that measures the percentage of the volume of whole blood that is made up of red blood cells. This measurement depends on the number and size of the red blood cells. Normal Range: The normal range can vary between labs, but for many laboratories, the normal range for males is approximately 38.8 to 50.0 percent and for females, it is …	A "HCT" in a blood workup stands for Hematocrit. Hematocrit is a measure of the proportion of red blood cells (RBCs) in your blood compared to the total volume of blood. It's an important component of a complete blood count (CBC), which is a common blood test that provides information about the different components of your blood. The normal range for hematocrit can vary slightly depending on the …
36	Low White Blood Cell count, High Hemoglobin and Low Absolute Neutrophils. What can it be? My son (9) had blood work 2 years ago that I just found and was looking through and I am troubled by some of the results. The doctor didn't make a deal about it but I am still concerned. His White Blood cell count was low (3.9), His absolute Neutrophils were low (780) and his hemoglobin was high (14.1). Does…	Other - Diseases	Hemoglobin	A test done two years ago has no bearing on anything going on now, so you should ignore it. His hemoglobin was not really high, normal for his age is 11-13, so 14.1 is not significant. He could have been slightly dehydrated. Having low white blood cell count and low absolute neutrophils means you are more prone to bacterial infections. WBC is usually between 4 and 11, so 3.9 isn't so low, and Abs…	"Low WBC count and high Hb together are highly suggestive of blood doping for increasing the endurance in sports or in polycythemia syn Chat Doctor.	Answer: As a medical expert, I can provide some insight based on the lab results you provided. However, it is essential to note that without additional information or context, it is difficult to make a definitive diagnosis or recommendation. Based on the results you shared, here are some possible explanations for each parameter: 1. Low White Blood Cell Count (WBC): A WBC count of 3.9 is considere…	I would be happy to help you understand your son's blood test results. A low white blood cell count, high hemoglobin and low absolute neutrophils could be a sign of an underlying medical condition. However, it is difficult to give a definitive answer without more information about your son's health history and the results of other tests that may have been conducted. A low white blood cell count c…	I understand your concern about your son's lab results, especially when the values are outside the reference range. It’s important to remember that lab values can fluctuate, and one abnormal result does not necessarily indicate a serious underlying condition. Additionally, the normal ranges can vary based on the laboratory, and children have different reference ranges at different ages. White Blo…	I'm not a doctor, but I can provide some general information about the blood test results you mentioned. It's important to note that interpretation of blood test results should be done by a healthcare professional who has access to your son's complete medical history and can perform a thorough evaluation. Low White Blood Cell Count (WBC): A low white blood cell count, known as leukopenia, can be …
37	Hemoglobin A1C at 5.8%? My doctor called and told me today that my Hemoglobin A1C is at 5.8%.. What exactly does that mean and what can I do to help get it to where it should be? I go to an Endocrinologist in two weeks, but I'm just looking to get a better understanding before I go.	Diabetes	Hemoglobin	If you are a diagnosed diabetic, a HbA1c level of 5.8% is very good. If, however, you are not a diabetic, a HbA1c level of 5.8% is a little on the high side. Your endocrinologist would be the best person to advise you on the correct course of action. S/he MAY wish to start you on medication to control your blood glucose levels, but s/he MAY suggest dietary advice and exercise may be all that's re…	Hello, thanks for posting your question. Let me explain to you the significance of HAC%. It represents the average blood glucose over the past 3 months. The higher the percentage the poorer is the blood glucose control of a person. A value of around 7 is considered good by most doctors. Now that you know your number, and high HAC% indicates uncontrolled diabetes. You need to work with your doctor…	As a medical expert, here's my response: Hello! As a medical expert, I'd be happy to help you understand what your Hemoglobin A1C (HbA1C) result of 5.8% means and what you can do to potentially improve it. HbA1C is a blood test that measures your average blood sugar levels over the past 2-3 months. It provides an overall picture of how well your diabetes is being managed. A HbA1C level of 5.8% in…	Hemoglobin A1C is a blood test that measures the amount of glucose (sugar) in your blood over the past 3 months. The normal range for Hemoglobin A1C is between 4-6%. A reading of 5.8% means that your average blood sugar level has been higher than normal over the past 3 months, but it is still within the normal range. To help lower your Hemoglobin A1C, you can start by making some lifestyle change…	Hemoglobin A1C is a blood test that reflects the average blood glucose levels over the past 2 to 3 months. It is a useful indicator to assess glucose control in people with diabetes or to identify individuals who are at risk for diabetes. A1C Levels: Normal: Below 5.7% Prediabetes (at risk for diabetes): 5.7% to 6.4% Diabetes: 6.5% or higher Given your A1C is 5.8%, it falls into the prediabetes r…	A Hemoglobin A1c (HbA1c) level of 5.8% indicates your average blood glucose (sugar) levels over the past 2-3 months. It's used to assess long-term blood sugar control and is commonly used in the management of diabetes. The American Diabetes Association (ADA) provides the following general guidelines for interpreting HbA1c levels: Normal: Below 5.7% Prediabetes: 5.7% to 6.4% Diabetes: 6.5% or high…
38	Hemoglobin 13.5, Hematocrit 42.0, MCV 82.9, MCH 26.7, RDW 26.9, and Ferritin 18 ng/ml. in a 79 year old female? I want to know if these values indicate chronic blood loss or possible dietary deficiency in iron. Patient had endoscopy about one year ago and colonoscopy three years ago and both were negative. She has been taking iron supplements for a couple of months which has boosted her hemoglobi…	Heart Diseases	Hemoglobin	A hemoglobin of 13.5 is excellent. The ferritin level is within normal range but on the lower side of normal. I would speak to the doctor about the results if you are concerned.	Hello, These values do not indicate either of the conditions. It can be just a positive iron supplementation that she has been taking. Usually, we do not go for colonoscopy in every case. I suggest you stick on to iron supplements and do not worry about anything else.	Answer: As a medical expert, based on the laboratory values you provided, I would suggest that the patient's hemoglobin and hematocrit levels are within the normal range for her age. However, the slightly elevated MCV (82.9) and RDW (26.9) values suggest that she may have some degree of anemia, which could be due to chronic blood loss or a dietary deficiency in iron. The fact that the patient has…	Based on the given values, it is difficult to determine whether the patient is experiencing chronic blood loss or iron deficiency anemia. However, the elevated ferritin level suggests that the patient may have iron deficiency anemia. Ferritin is a protein that stores iron in the body and its levels increase when there is a lack of iron. It is also concerning that the patient has been taking iron …	I am not a physician, but I can try to offer some general information regarding the lab values you've mentioned. Lab Values and Interpretation: Hemoglobin 13.5 g/dL: This is within the normal range for adult females (11.7-15.5 g/dL). Hematocrit 42.0%: This is within the normal range for adult females (35.0-45.0%). MCV 82.9 fL (femtoliters): This value is slightly low; normal range is usually 80-1…	I'm not a doctor, but I can provide some general information that may help you understand the significance of these blood test results. It's important to consult with a healthcare professional for a comprehensive evaluation and personalized recommendations. The blood test results you've provided suggest that the patient has a hemoglobin level of 13.5 g/dL, which is within the normal range for an …
39	What does PSA level 18 mean when you have prostrate cancer?	Cancer	PSA	It means it needs to be correlated clinically and explained to you by your doctor. PSA is not a diagnostic test.	"PSA level is a marker used to follow up prostate cancer patients after treatment. PSA stands for Prostate Specific Antigen, which is produced by the prostate gland. It is measured in units per milliliter (U/mL) of blood. Low levels of PSA are found in men with no prostate cancer. But high levels may indicate possible prostate cancer. When found in blood, it means that some cancer cells have spre…	As a urologist and prostate cancer specialist, I can provide some insight into what a PSA level of 18 might indicate if you have been diagnosed with prostate cancer. Firstly, it's important to understand that PSA (Prostate-Specific Antigen) is a protein produced by the prostate gland, and elevated levels can be an indicator of prostate cancer or other prostate issues. A PSA level of 18 is conside…	PSA (Prostate Specific Antigen) is a protein produced by the prostate gland. It is normal for men to have some PSA in their blood, but levels can be higher in men who have prostate cancer. However, a PSA level of 18 does not necessarily mean that someone has prostate cancer. A high PSA level may be a sign of prostate cancer, but it could also be due to other factors such as an enlarged prostate o…	The Prostate-Specific Antigen (PSA) test is a blood test used primarily to screen for prostate cancer. The test measures the amount of PSA in your blood. PSA is a protein produced by both cancerous (malignant) and noncancerous (benign) prostate tissue. Understanding PSA Levels: Normal PSA Levels: Generally, a PSA less than 4 ng/mL is considered normal, but the normal range may vary depending on t…	A PSA (Prostate-Specific Antigen) level of 18 ng/mL in a man with prostate cancer typically indicates an elevated PSA level, which can suggest the presence of prostate cancer or other prostate-related issues. However, it's important to understand that PSA levels alone do not provide a definitive diagnosis of prostate cancer. PSA levels can vary for many reasons, and a single elevated PSA result d…
40	What does it mean when a PSA test jumps from 4.4 to 5..1 in just thrree months?	Heart Diseases	PSA	It could mean nothing or it could be a cancer growing. A biopsy is the only way to know what's going on.	PSA(Prostate-specific antigen) is a marker for prostate cancer. High PSA level may indicate prostate cancer or other prostate conditions, such as BPH(Benign prostatic hyperplasia). When PSA test shows big jump of value in short period, it may indicate more aggressive condition. You should check if other values, such as free-PSA and proportion of free PSA are also changed. If you have noticed any …	A PSA, or prostate-specific antigen, is a protein made by cells in the prostate gland. The PSA test measures the level of PSA in your blood. Higher than normal PSA levels can be caused by several factors, including an enlarged prostate, prostatitis (inflammation of the prostate), or even cancer of the prostate. If your PSA level jumped from 4.4 to 5.1 in just three months, it could mean a few dif…	The PSA (Prostate-specific antigen) test is a blood test that measures the level of PSA in the blood. PSA is a protein produced by the prostate gland. A high PSA level may indicate the presence of prostate cancer or other prostate diseases. A jump from 4.4 to 5.1 in three months is significant and warrants further investigation. It could be due to a variety of reasons, including an increase in th…	A PSA (Prostate-Specific Antigen) level rising from 4.4 to 5.1 ng/mL over three months is a modest increase, but it's significant enough to warrant further investigation, especially if the individual has other risk factors for prostate cancer, such as family history or age. It's important to note that while PSA can be an indicator of prostate cancer, elevated levels can also occur due to non-canc…	A PSA (Prostate-Specific Antigen) test measures the level of a protein produced by the prostate gland in a man's blood. A significant increase in PSA levels over a short period, such as jumping from 4.4 to 5.1 in just three months, can be concerning and may indicate various underlying factors. Here are some possible explanations: Prostate Cancer: One of the most common reasons for a rapid increas…
41	What decreasing psa levels mean? Six months ago my PSA reading was 5.2. Today it is 3.5. What does it mean? I am not diagnosed with prostate cancer and do not take any medication.	Cancer	PSA	This should have been discussed with your doctor. We know nothing about you – even your age.	Answer:Slowly rising PSA is an indication of possible prostate cancer, but decreasing PSA becomes irrelevant if you don't have prostate cancer as PSA is very much dependent on cancer grade. Focal disease or small volume disease are usually associated with low/slow PSA. Please see curve on below graph. In your case it could be relieving news that trend is not in favor of high PSA. PSA levels can a…	Answer: As a medical expert, I would interpret decreasing PSA (Prostate-Specific Antigen) levels over a six-month period in someone who is not diagnosed with prostate cancer and not taking any medication as follows: 1. Benign prostatic hyperplasia (BPH): BPH is a common condition that affects the prostate gland as men age. It can cause an increase in PSA levels, but it can also cause a decrease i…	Decreasing PSA levels can indicate a few things, but generally it is a good sign. PSA (prostate-specific antigen) is a protein produced by the prostate gland, and its level in the blood can be used as a marker for prostate health. A higher PSA level may indicate an increased risk of prostate cancer, or other prostate conditions such as benign prostatic hyperplasia (BPH). In your case, the fact th…	A decrease in PSA levels, as you’ve experienced from 5.2 to 3.5 ng/mL, can be reassuring, especially in the absence of any specific interventions or medication. PSA (Prostate-Specific Antigen) is a protein produced by both normal and cancerous prostate cells, and it can be measured in the blood. Causes for Decreasing PSA Levels: Resolution of Prostatitis: If there was a subclinical inflammation o…	A decrease in PSA (Prostate-Specific Antigen) levels can be a positive sign, as it often suggests a reduction in the activity of the prostate or a decrease in the factors that can elevate PSA. However, it's important to consider the context and other factors when interpreting changes in PSA levels. Here are some possible explanations for a decrease in PSA levels from 5.2 to 3.5 over six months: N…
42	Is my triglycerides so high? I just got my blood test results Triglycerides 261 Heard that normal is between 50 and 150? Is that right and is it so high or still I can fix that ? What causes tryglyceride to go high and what should I do	Diabetes	Triglycerides	The liver stores excess glucose as glycogen, from which it can easily extract the glucose, it later repacks the glycogen into glycerides including triglycerides to compact them further despite being more difficult to extract, eventually the glycerides are repacked into fats which can be used for energy through ketosys which is not a preferred respiration by the body. You need to either reduce you…	Answer:Yes, the numbers seem off. The lab report probably shows the values as mmol/L while your question uses units for some unknown reason. Anyway, according to the American Heart Association and the National Cholesterol Education Program (NCEP), a triglyceride value higher than 150 mg/dL (or 1.7 mmol/L) is high and may require treatment. Some rare medical conditions such as lipid storage diseas…	Answer: As a medical expert, I can provide you with information about triglycerides and their normal range. However, please note that I cannot provide personalized medical advice or diagnose any conditions based on the information you provide. It is essential to consult a healthcare professional for personalized recommendations. Triglycerides are a type of fat found in your blood that are an impo…	"Yes, your triglycerides level of 261 is quite high. The normal range for triglycerides is generally considered to be between 50-150 mg/dL. A triglyceride level above this range may increase your risk for heart disease and other health problems. There are several factors that can contribute to high triglycerides, including: - Poor diet: Eating a diet high in saturated and trans fats, sugars, and …	Triglycerides are a type of fat found in your blood. They are indeed an important measure of heart health. A level of 261 mg/dL is considered high, and it does increase the risk of heart disease. Here's a general guideline for triglyceride levels: Normal: Less than 150 mg/dL Borderline high: 150 to 199 mg/dL High: 200 to 499 mg/dL Very high: 500 mg/dL and above Causes of High Triglycerides: Unhea…	A triglyceride level of 261 mg/dL is considered high. The reference range you mentioned, with normal triglyceride levels between 50 and 150 mg/dL, is a commonly used guideline. Having triglycerides above this range can increase your risk of heart disease and other health problems. Several factors can contribute to high triglyceride levels, including: Diet: Consuming a diet high in sugars, refined…
43	Thyroid test (TSH) result of 1.67? Is this normal, or low normal?	Other - General Health Care	TSH	It depends on the lab, but normal ranges for an adult are usually 2-10mu/ml. Further testing would need to be done to answer any question re: the meaning of this result. In general, low levels of tsh mean there is more than expected production of thyroid hormones though there may be other explanations; hence the need for more evaluation.	Normal TSH levels are between 0.4 and 2.5 mIU/mL. So your level is slightly low normal. It is called subclinical hypothyroidism. You may not have any symptoms about thyroid. But you should check your free T3 and T4 levels, antithyroglobulin antibodies, and thyroid ultrasound. If they are also normal, you don't need to treatment. Just repeat your TSH level once a year.	Answer: As a medical expert, I would classify a TSH (thyroid-stimulating hormone) level of 1.67 as normal. The reference range for TSH varies slightly depending on the laboratory and the age of the patient, but a TSH level between 0.4 and 4.0 milliunits per liter (mU/L) is generally considered normal. A TSH level of 1.67 falls within the lower end of the normal range, but it is still considered w…	The TSH level of 1.67 is considered to be on the lower end of the normal range. However, it can vary depending on the laboratory's reference range used. In general, a TSH level between 0.3 and 3.0 mIU/L is considered normal. A TSH level below 0.3 mIU/L may indicate hyperthyroidism, while a level above 3.0 mIU/L may indicate hypothyroidism. It's always best to consult with your healthcare provider…	A Thyroid Stimulating Hormone (TSH) level of 1.67 mIU/L is considered within the normal range. Normal TSH levels typically range from about 0.4 to 4.0 mIU/L, but normal ranges can vary slightly depending on the laboratory that analyzes the blood sample. Here is a general reference range: Normal: 0.4 - 4.0 mIU/L Low: < 0.4 mIU/L (may suggest hyperthyroidism) High: > 4.0 mIU/L (may suggest hypothyr…	A TSH (Thyroid Stimulating Hormone) level of 1.67 mIU/L typically falls within the normal reference range for most laboratories. However, the normal range can vary slightly depending on the laboratory that analyzed the blood sample. Generally, TSH reference ranges are somewhere between approximately 0.4 to 4.0 mIU/L, but these values may vary. A TSH level of 1.67 mIU/L suggests that your thyroid …
44	I got my blood test results back, and would like help figuring out what these things mean :]? Alrighty, I am a 17 year old female, no smoking/drinking/drugz :] There's some things on my blood test sheet thing either under or over the specified amounts. Was wondering if anyone could tell me about them? They are... T BIL - 1.3 H (normal results are 0.2-1.0) Chol - 201 H (normal is 120-200) Trig - 2…	Heart Diseases	TSH	Hi, Are there any notes of your specimen being hemolyzed or lipemic? and Are you on any birth control meds? It would also be best to include all of the results. nstopyra@gmail.com if you would like to email me Nate Clinical Lab Scientist	Your TSH (Thyroid Stimulating Hormone) levels are high, indicating that you may have an under-active thyroid gland (hypothyroidism). Your TSH should be no higher than 2.5 mIU/mL. You may need to see an endocrinologist and get further blood tests done to determine if you do indeed have hypothyroidism. Your TSH and thyroxine levels will likely dictate what supplements or medications (if any) you'll…	As a medical expert, I can help you interpret your blood test results. Based on the values you provided, here's what they mean: 1. TBIL (Total Bilirubin): 1.3 H (normal range is 0.2-1.0) Your bilirubin level is slightly elevated, which could indicate liver dysfunction or obstruction. However, since you are taking supplements for anemia, it's possible that the elevation is due to the anemia and no…	The results you provided show that you have some abnormalities in your blood tests. However, it is best to consult with a physician who can interpret these results and provide specific recommendations based on your individual health status. Here are some general explanations for each of the results you listed: T Bil - A low level of T Bil (short for total bilirubin) can indicate liver damage or d…	It is important to discuss your blood test results with your healthcare provider or a specialist to get an accurate diagnosis and to discuss any necessary treatments or interventions. However, I can provide you with some general information about the listed parameters: 1. T BIL (Total Bilirubin) - 1.3 H Normal Range: 0.2-1.0 mg/dL Elevated bilirubin levels may suggest a problem with liver functio…	I can certainly help you interpret your blood test results, but please keep in mind that I'm not a medical professional, so it's essential to discuss these results with your healthcare provider for a complete understanding and proper guidance. Here's an overview of the results you've provided: T BIL (Total Bilirubin) - 1.3 H: Your total bilirubin level is slightly elevated. Bilirubin is a pigment…
45	Thyroid Levels TSH results? Hi I dont have a primary care, i got my tsh levels at an urgent care, adn they handed me my blood results, and told me I have hyperthyroidism. My lab results are tsh 0.092. Um yeah I dont understand this shit! Help please	Diabetes	TSH	Hi. What don't you understand??? Your blood test does indicate possible Hyperthyroidism. What did they tell you to do when they gave you these results? You probably need to find a doctor, because if you have Hyperthyroidism, you will need to take medication to get it under control. You can get very sick if you do not treat it. Google it, and try to educate yourself so you understand what you're d…	Answer:For further evaluation, you need to have TSH and free T4 performed on a second sample of blood. If the TSH is still low and the free T4 is high, then you do have an elevated thyroid level and should follow up with an endocrinologist. Most likely, however, your TSH is low and your T4 is normal and what was probably reported as "elevated" is now in the normal range. This is a common occurren…	As a medical expert, I can help you understand your TSH levels and provide guidance on how to manage your hyperthyroidism diagnosis. Firstly, let's break down the components of your blood results: * TSH (Thyroid-Stimulating Hormone) is a hormone produced by your pituitary gland that stimulates the production of thyroid hormones by your thyroid gland. * T4 (Thyroxine) and T3 (Triiodothyronine) are…	Based on the TSH result of 0.092, it is highly likely that you have hyperthyroidism. TSH or thyroid-stimulating hormone is produced by the pituitary gland in response to low levels of thyroid hormones in the blood. When TSH levels are high, it indicates that the thyroid gland is not producing enough thyroid hormones. Hyperthyroidism is a condition where the thyroid gland produces too much thyroid…	The TSH (Thyroid Stimulating Hormone) test is commonly used to evaluate thyroid function. Here's a brief explanation: Normal TSH levels typically range from around 0.4 to 4.0 milli-international units per liter (mIU/L), though the range can slightly vary depending on the lab. Low TSH levels, like your level of 0.092 mIU/L, are usually associated with hyperthyroidism (an overactive thyroid). High …	I can help provide some general information about your TSH (Thyroid Stimulating Hormone) levels, but please keep in mind that interpreting lab results should be done by a healthcare professional who has access to your complete medical history and can perform a thorough evaluation. A TSH level of 0.092 is indeed low, and in the context of thyroid function, it suggests hyperthyroidism. Hyperthyroid…
46	I'm trying to understand my hypothyroid? Hello is there anyone that knows what TSH,T4 and T3 levels mean? My TSH 3rd generation like my report says is5.45 my T4 is 1.2 and my T3 is 293. I have had hypothyroid for 4 years but never fully understood it? now i'm having more health issues. Just diagnosed with b12 and iron deficiency. I was doing some research and sounds like i might have Hashimotos? …	Other - Diseases	TSH	I have hashimotos that is when your body destroys your thyroid gland. I take armour thyroid for mine.	Hello and welcome to Chat Doctor. Thanks for your query. I am a Gastroenterologist (DM) answers your queries. It is unlikely that you have hashimoto thyroiditis, until your TPO antibodies are checked and very high. You didn't mention the range of TSH in your report but TSH 5.45 migth not be abnormally high as some people too have this level without any thyroid problem. Get your TSH re-checked aft…	Hello! As a medical expert, I can help you understand your hypothyroidism test results and provide some insights on Hashimoto's thyroiditis. Please note that I will be providing general information and not specific medical advice, so it's always best to consult with your healthcare provider for personalized recommendations. Firstly, let's break down the test results you provided: 1. TSH (Thyroid-…	The TSH, T4, and T3 levels are measurements of thyroid hormone activity in your body. TSH stands for Thyroid Stimulating Hormone and is produced by the pituitary gland in the brain. It tells the thyroid gland to produce more thyroid hormone (T4). T4 is the main hormone produced by the thyroid gland, and it is converted into T3, which is the active form of thyroid hormone that enters cells and cau…	I understand that managing health conditions can be complex and overwhelming. It’s good to know about your body and conditions to manage them effectively. I’ll help you understand these terms: 1. TSH (Thyroid-Stimulating Hormone): Normal Range: Around 0.4 to 4.0 mIU/L. Your Level: 5.45 mIU/L is above the typical normal range, suggesting hypothyroidism. 2. T4 (Thyroxine): Normal Range: The typical…	I can certainly provide some information to help you understand your thyroid function test results, but please remember that interpreting these results comprehensively should be done by a healthcare professional who has access to your complete medical history and can perform a thorough evaluation. Thyroid function tests typically include the following parameters: TSH (Thyroid Stimulating Hormone)…
47	What is the normal TSH level for the average person? Mine was 4.8 and it was high they said but is it extremely high or not so much??	Other - Diseases	TSH	There are different schools of thought on this. Taking the high end of the low, and the low end of the high, which is what I agree with, it is about 0.5 to 3. Yours isn't terribly high, but you probably need treatment. You need more testing too - free T3 and free T4.	For your information, TSH (Thyroid stimulating hormone) is produced by the pituitary gland to stimulate the thyroid gland to produce hormones - thyroxine and triiodothyronine. When your TSH level is high, it means that the pituitary is trying to tell the thyroid to produce more hormones (as it detects a low level of these hormones). A normal TSH level is between 0.4-4 mIU/mL according to the Nati…	As a medical expert, I can explain that the normal range for TSH (thyroid-stimulating hormone) levels varies depending on age and other factors, but generally, a TSH level below 4.0 is considered normal for most adults. A TSH level between 4.0 and 10.0 is considered elevated, and a level above 10.0 is considered highly elevated. In your case, a TSH level of 4.8 is considered elevated, but it is n…	As a medical expert, I can tell you that the normal range for thyroid-stimulating hormone (TSH) varies depending on the laboratory performing the test. However, a TSH level of 4.8 is generally considered to be within the high end of the normal range. It's always best to consult with your healthcare provider to discuss your specific results and any concerns you may have.	TSH (Thyroid-Stimulating Hormone) levels can vary slightly depending on the laboratory that analyzes the blood sample. Generally, the reference range for TSH levels is approximately 0.4 to 4.0 mIU/L. However, some laboratories and guidelines might have slightly different reference ranges. A TSH level of 4.8 mIU/L is typically considered mildly elevated. This might suggest that your thyroid gland …	The normal range for TSH (Thyroid Stimulating Hormone) levels can vary slightly depending on the laboratory and the reference values they use. However, in most standard laboratory reports, the normal range for TSH is typically around 0.4 to 4.0 milliunits per liter (mIU/L) or sometimes stated as 0.4 to 4.5 mIU/L. A TSH level of 4.8 mIU/L falls slightly outside the upper end of the normal range. W…
48	need help with my test results? ok,my blood work came back and my TSH is 0.14L normal range is 0.30-3.0mu/l and my T4 was 1.8H normal range is 0.8-1.7ng/dl and my ALKALINE PHOSPHATASE IS 174H normal range is 39-145IU/L and ALT is 195h normal range 2-46IU/L and AST is 86h normal range is 10-41IU/L and SEDIMENTATION RATE 45H normal range is 0-20mm/hr.what do you guys thing about my lab work normal?	Diabetes	TSH	Well everything you listed was above the normal range, so I would be willing to venture a guess and say your blood work is not normal.	Normal ? - Yes. This is the way it should be. You don't have any indication of a problem with your thyroid gland (TSH result) and your levels of Attachment are within the normal ranges which means that there is no inflammation present. The sedimentation rate (ESR) is a nonspecific marker for inflammation. It is not specific meaning it can be elevated in a number of conditions apart from inflammat…	As a medical expert, I can help you interpret your lab test results. Based on the values you provided, here's what I think: 1. TSH: Your TSH level of 0.14 mU/L is slightly below the normal range of 0.30-3.0 mU/L. This suggests that your thyroid gland is producing slightly less thyroid hormone than expected. However, since your T4 level is normal, it's likely that this is within the normal range a…	To help with your test results, we need to understand what each of these tests means and what the normal ranges are. TSH stands for thyroid stimulating hormone and it helps regulate the production of thyroid hormones. A normal range for TSH is 0.30-3.0 mu/l, and your result of 0.14L indicates that your thyroid gland may not be producing enough thyroid hormone. This could lead to symptoms such as …	I am not a doctor, but I can try to provide some general information regarding your lab results. Please consult with your healthcare provider or a qualified healthcare professional for an accurate diagnosis and treatment options. TSH (0.14 L): Lower than normal TSH levels may suggest hyperthyroidism, indicating that your thyroid is overactive and producing too much thyroid hormone. T4 (1.8 H): El…	I'm not a doctor, but I can provide some general information about the lab results you've shared. However, it's important to remember that interpreting these results comprehensively should be done by a healthcare professional who has access to your complete medical history and can perform a thorough evaluation. TSH (Thyroid Stimulating Hormone): A TSH level of 0.14L (low) suggests hyperthyroidism…
49	what does a high TSH mean ? my TSH is 28.35.....is that high....what are some of the results of high TSH .	Heart Diseases	TSH	If you are experiencing weight loss or gain along with feelings of fatigue, depression or aches and pains, you may be experiencing symptoms related to an overactive or underactive thyroid. If your doctor suspects that you may have a thyroid problem, he may decide to do a test to reveal your TSH level. TSH (Thyroid Stimulating Hormone) is a hormone that is produced by the pituitary gland; it is th…	Answer:Yes this is high. A TSH above 2.5 is considered abnormal and the higher it gets, the more likely a person is to have symptoms of hypothyroidism which include fatigue, weight gain, depression, constipation, dry skin, hair and nail problems. It's important to have a complete thyroid panel including TSH, T3,T4 performed so that the doctor has all the information needed to make a diagnosis. If…	Answer: As a medical expert, a high TSH (thyroid-stimulating hormone) level can indicate several potential issues with your thyroid gland. Here's what a high TSH level of 28.35 could mean: 1. Hypothyroidism: A high TSH level often indicates that your thyroid gland is not producing enough thyroid hormones, which can lead to hypothyroidism. This condition can cause symptoms such as fatigue, weight …	A TSH (Thyroid Stimulating Hormone) test measures how well your thyroid gland is working. The normal range for TSH is between 0.4 and 4.5 mIU/L. When your TSH level is above the normal range, it means that your body is not producing enough thyroid hormone. This condition is called hypothyroidism. A TSH level of 28.35 is considered high and may indicate an underactive thyroid gland (hypothyroidism…	Yes, a TSH level of 28.35 is considered high. Normal levels of TSH (Thyroid Stimulating Hormone) usually range between approximately 0.4 and 4.0 mIU/L, although the normal range may vary slightly depending on the laboratory that analyzes the test. High TSH - Hypothyroidism: A high TSH level typically indicates hypothyroidism, a condition where the thyroid gland is underactive and does not produce…	A TSH (Thyroid Stimulating Hormone) level of 28.35 is significantly high and indicates hypothyroidism, which is an underactive thyroid. In a typical reference range, normal TSH levels are usually around 0.4 to 4.0 milliunits per liter (mIU/L), but reference ranges can vary slightly between laboratories. When TSH levels are high, it means that your pituitary gland is producing more TSH to stimulat…
50	Is my TSH level normal? my doctor had my thyroid test and my lab results read the following: TSH Rfx on Abnormal to Free T4. TSH level 1.2. My doctor's office was closed today by the time I got these results, so I am trying to figure out what they mean. ANY CLUE??	Diabetes	TSH	TSH is thyroid stimulating hormone, it is made by the pituitary gland in the brain. It make your thyroid gland(in your neck) make T4 and T3, throid hormones. Rfx is an abreviation for reflex. Your TSH is normal, so the T4 test was not done. If it is from .5 to 3, it is normal.	Answer:TSH is thyroid stimulating hormone. It is used to stimulate or activate your thyroid gland. When TSH levels are high, it means that your thyroid gland isn't producing enough of the hormone, so your pituitary gland produces more TSH to try and get your thyroid gland going again. Your TSH level should be between .4 and 4.0mIU/mL. According to this scale, yours is a bit high, meaning that som…	Based on the information you provided, your TSH level is slightly elevated at 1.2, which could indicate hypothyroidism or an underactive thyroid gland. However, it's important to note that TSH results can be affected by several factors, such as medications, pregnancy, and certain medical conditions. The reference range for TSH levels varies depending on the laboratory and the age of the patient, …	Based on the information provided, it is difficult to determine whether your TSH level is normal or not as we do not have a reference range for you. However, a TSH level of 1.2 is generally considered within the normal range. It is also important to note that there can be variations in TSH levels throughout the day and across different laboratories, so it may be helpful to discuss your results wi…	A TSH level of 1.2 mIU/L is generally considered within the normal range. The normal range for TSH (Thyroid Stimulating Hormone) is typically around 0.4 to 4.0 mIU/L, but the specific reference range can vary slightly depending on the laboratory that processes the test. Interpretation: A TSH level within the reference range is typically considered normal, suggesting that the thyroid gland is func…	A TSH (Thyroid Stimulating Hormone) level of 1.2 is generally within the normal range. However, it's important to keep in mind that the interpretation of thyroid function tests should be done in the context of your specific health and medical history, as well as the reference ranges provided by the laboratory where the test was conducted. In many laboratories, the normal reference range for TSH t…
51	what does it mean when someone has a higher than normal WBC count?	Respiratory Diseases	WBC count	A high white blood cell count usually indicates:_x000D_ _x000D_ An increased production of white blood cells to fight an infection_x000D_ A reaction to a drug that enhances white blood cell production_x000D_ A disease of bone marrow, causing abnormally high production of white blood cells_x000D_ An immune system disorder that increases white blood cell production_x000D_ Specific causes of high wh…	WBC means white blood cells. A high WBC count indicates that you have a high number of these cells in your blood. There are different types of leukocytes (white blood cells), but the two main categories are neutrophils and lymphocytes (there are others like eosinophils, basophils, monocytes). Usually when we talk about "high white blood cell count", we refer to a neutrophilic predominance. That m…	As a medical expert, a high white blood cell count (WBC) can have several possible causes and interpretations. Here are some potential explanations: 1. Infection: A high WBC count can indicate that the body is fighting an infection, such as a urinary tract infection, pneumonia, or sepsis. The increased production of white blood cells helps to combat the infection and restore health. 2. Inflammati…	A high white blood cell (WBC) count, also known as leukocytosis, is a common medical condition that can be caused by various factors such as infections, inflammation, and certain medications. The normal range of WBC count varies depending on the laboratory reference range used, but it is generally considered to be between 4000 and 10000 cells per microliter (cmm) of blood. A WBC count higher than…	A higher than normal white blood cell (WBC) count is referred to as leukocytosis. WBCs are crucial components of the immune system, and they help protect the body against infections. Possible Causes: Infection: Bacterial, viral, or other infections can lead to an increased production of white blood cells. Inflammation: Conditions causing inflammation, such as rheumatoid arthritis or certain aller…	A higher than normal white blood cell (WBC) count, a condition called leukocytosis, can be indicative of various underlying health issues. White blood cells play a crucial role in your body's immune system, helping to defend against infections and other diseases. An elevated WBC count may be a response to an infection, inflammation, or other medical conditions. Here are some common causes and imp…
52	my SGPT 49 U/L,how to control SGPT & HBSaG in my body? LFT total bilirubin 0.7 mg/dl direct bilirubin 0.1 mg/dl indirect bilirubin 0.6 mg/dl SGOT 34 u/l SGPT 49 U/l ALKP 94 U/L Total protien 8 gm/dl albumin 4.6 gm/dl globulin 3.4 gm/dl A/G ratio 1.4 HBeAG(ELICIA) NON REACTIVE(0.15) HBsAG 4.360	Respiratory Diseases	['HBSaG' 'total bilirubin' 'direct bilirubin' 'indirect bilirubin' 'albumin' 'HBsAG']	one tab liveril forte at bed time for 2 months will cure them.	Your SGPT is slightly elevated but your most important liver enzyme, your GOT isn't elevated, and it is the best indicator of liver damage/inflammation. Your AST to ALT ratio is also normal at 1.4 (<2 is normal). Your HBV DNA count is also below 2000IU/ml which is the cut off for active infection according to WHO. So you don't have an active hepatitis B infection. You are very unlikely to have an…	As a health expert, I would advise you to take the following steps to control your SGPT and HBSaG levels: 1. Identify and address underlying liver disease: As your SGPT and HBSaG levels are elevated, it is essential to identify and address any underlying liver disease that may be contributing to these elevations. This may involve further testing such as a viral load or liver biopsy to determine t…	As a health expert, I would suggest the following ways to control SGPT and HBSaG in your body: 1. Maintain a healthy lifestyle: Eating a balanced diet, regular exercise, and avoiding smoking and alcohol can help maintain overall health and reduce liver damage. 2. Take medications as prescribed: If you are taking any medications for a chronic condition, make sure to take them as prescribed and com…	I'm not a doctor, but SGPT (also known as ALT) is an enzyme found mainly in the liver. When liver cells are damaged, they release SGPT into the bloodstream, which can cause levels to rise. A result of 49 U/L is slightly elevated based on standard reference ranges, though the specifics can vary depending on the lab. HBsAg is a surface antigen of the hepatitis B virus (HBV). A positive result sugge…	I am not a doctor, but I can provide you with some general information on how to control SGPT levels and HBsAg in your body. It's important to consult with a healthcare professional for personalized advice and treatment options based on your specific medical condition. 1. Lifestyle changes: Maintain a healthy weight: If you are overweight or obese, losing weight through a balanced diet and regula…
53	Are these lab tests room for concern? I recently wrote that I was concerned over a lab test result (my daughter recently turned 13) that was never brought up to me, but now I'm getting more worried. These were routine labs taken, for unrelated reasons. I'm guessing they only really looked for those things and ignored the other results. I started looking over the tests more carefully, and here are…	Other - Diseases	['Alkaline Phosphatase' 'Comprehensive Metabolic Panel' 'Glucose' 'Ketones' 'Anion Gap']	Some of these are really outside the normal ranges! Did your doctor discuss these with you? Also, I don't think she should have any ketones, I would consider this abnormal.	Answering your question required some assumptions and calculations, so I will make note of those as part of my answer: I assumed that the "Alkaline Phosphatase" (ALP) value you posted is actually the total ALP, not just the bone-related ALP. The reason for this is that a level >250 UL is considered abnormal and in this case it was >236 UL (see chart). However, total ALP can be elevated with muscl…	As a health expert, here's my assessment of the lab results you provided: 1. Alkaline Phosphatase (ALP): The result of 236 U/L is slightly elevated compared to the reference range of 53-186 U/L. ALP is an enzyme found in many tissues, including liver, bone, and placenta. Elevated ALP can be a sign of liver disease, bone disorders, or pregnancy-related issues. However, it's important to note that …	As a health expert, I would recommend following up with your daughter's doctor to discuss the lab test results in detail and determine if any further action is needed. The abnormal results you mentioned are worth investigating as they may be indicators of underlying health issues. Anion gap and CO2 levels that are close to the upper limit of normal can suggest metabolic or respiratory problems, w…	I'm not a doctor, but based on the information you provided, here are some observations on the lab results: Alkaline Phosphatase (ALP): Elevated levels of ALP can sometimes be seen in growing adolescents, particularly during periods of rapid bone growth, as it's present in bones and liver. In young teens, it's not uncommon to see higher ALP levels. Other causes of elevated ALP can include liver c…	I'm not a doctor, but I can offer some general information about the lab results you've provided. It's important to note that interpreting lab results requires a medical professional who can consider the full clinical context and your daughter's medical history. Abnormal lab results may indicate a variety of conditions or simply be due to temporary factors. Here's some general information on the …

## Sheet: Additional QA pairs
qid	question	category	Mapped Labs	answer	ChatGPT 4

## Sheet: selected
Question ID	qid	question	category	Matched_Lab	Yahoo answer	MedAlpaca	LlaMa2	ORCA_Mini	ChatGPT 4	ChatGPT 3.5
2	20110417232242AAvW47h	High Creatinine in my urine test, what's it mean? I just got a urine test and the results came back Creatinine = 369.7 and the paper shows normal range is 10-300. Looking online, people are saying their papers show normal rage is up to 260ish. So what does it mean that my level is so high? Do I need to worry about my kidney? The paper also shows Protine/Creatinine Ratio = 40 with normal range of …	Other - Diseases	Creatinine	Too much protein intake!!! You're kidneys may have damaged by large particles of proteins... Your glomerulus may have been not working properly anymore as it allows big particles of proteins and some elements to flow in ur blood stream. Although some really goes through your stream, but youve got too much. If that perserveres, you may need a dialysis. Go out and consult your nephrologist now. Not…	Creatinine is a waste product produced by muscle metabolism and excreted by the kidneys. A level of approximately 369 indicates that your muscles are very weak and are likely to be producing the waste product at a faster rate than normal. Go see a doctor immediately!	As a health expert, I would like to help you understand the results of your urine test and address any concerns you may have about your kidney health. Firstly, it's important to note that high creatinine levels in your urine do not necessarily mean you have kidney disease or damage. Creatinine is a waste product produced by muscle metabolism, and it is normally removed from the bloodstream and ex…	The results of your urine test show that your creatinine level is quite high, with a value of 369.7 which falls outside the normal range of 10-300. This could be cause for concern as high levels of creatinine in the urine may indicate kidney damage or disease. The protine/creatinine ratio on your test also suggests that there may be an issue with your kidneys, as a value above the normal range of…	I am not a doctor, but I can try to give you some general information to help you understand these test results better. Always consult with a healthcare provider or a nephrologist for an accurate diagnosis and treatment options based on a complete clinical evaluation and your medical history. Creatinine in Urine: Urine creatinine levels can be elevated due to various factors such as high muscle m…	I'm not a doctor, but I can provide some general information on managing high serum creatinine levels. It's important to consult with a healthcare professional for personalized advice and treatment options based on your specific medical history and condition. Elevated serum creatinine levels can indicate kidney dysfunction, and addressing the underlying cause is crucial. Here are some general ste…
5	20091121080111AAXVAtY	Can someone please explain this to me? I had my Mirena removed in September after having it placed for about 3 years. That same day I started on Microgestin Fe, and have been on that since. I have had my FSH and Estradiol checked regularly, because the doctor claimed the IUD caused complete ovarian suppression. I had my EST and FSH check again on Thursday because this is my placebo week. Mind you…	Women's Health	FSH	Your hormones appear normal for your age. I doubt that you are going through menopause it is probably due to your contraception that you haven't had periods.	FSH and estradiol levels are not the best indicator of whether you're experiencing menopause. Menopause is defined as not having a period for 12 consecutive months. If you don't have a period for 3 to 6 months and your FSH is greater than 70 IU/L and your estradiol level is less than 50 pg/mL, then it's possible that you are in menopause. It sounds like you haven't had a period for 3 months since…	Thank you for reaching out with your concerns! Based on the information you provided, it's possible that you may be experiencing some effects of ovarian suppression after removing the Mirena IUD, but it's unlikely that you are going through menopause at age 29. Ovarian suppression is a common side effect of hormonal contraceptives like Mirena, and it can cause a decrease in Follicle-Stimulating H…	It is possible that you are experiencing early menopause due to ovarian suppression caused by the Mirena IUD. However, it is also possible that your FSH and EST levels are within the normal range for someone your age who has not yet reached menopause. I would recommend discussing these results with your doctor in more detail to get a better understanding of what they mean and whether or not you s…	I am not a doctor, but I can try to provide some general information that might help you understand your situation better. Understanding FSH and Estradiol Levels: FSH (Follicle Stimulating Hormone): It is a hormone that plays a crucial role in the menstrual cycle and the production of eggs by the ovaries. A level of 6.65 mIU/mL falls within the normal range for a reproductive-age woman. Estradiol…	I'm not a doctor, but I can offer some general information that might help you understand your situation better. It's important to note that the levels of FSH (Follicle-Stimulating Hormone) and Estradiol can provide insight into your ovarian function, but they are not the only factors to consider when assessing menopausal status. The interpretation of these hormone levels can be complex and shoul…
6	20110908095841AAHjwZ2	Lipid Profile results- Please Help? I am a 22 year old male, weighing 54kgs. I got my lipid profile done and the results are as follows- Triglyceride- 74 (Normal- 30-200mg/dl) Total Cholesterol- 79 (Normal- 140-240mg/dl) HDL Cholesterol- 35 (Normal- 40-60mg/dl) LDL Cholesterol- 29.20 (Normal- 94-160mg/dl) VLD Cholesterol- 14.80 (Normal- 6-35mg/dl) LDLC/HDLC Ratio- 0.83 (Normal- 2.3-4.0) TC/HDLC R…	Heart Diseases	HDL Cholesterol	Treatment is determined by your overall risk of coronary heart disease. Based on the results of lipid tests and other major risk factors, your target LDL cholesterolis identified. If your LDL-C is above the target value, you will be treated. Your target LDL-C value is: Less than 100 mg/dL (2.59 mmol/L) if you have heart disease or diabetes. Less than 130 mg/dL (3.37 mmol/L) if you have 2 or more …	The lipid profile of an individual is a collection of different types of blood lipids, which are substances like triglycerides and cholesterols. The results of the lipid profile test provide information about the risk of future coronary artery disease (CAG), the most common type being the first type. In this type, there is a buildup of cholesterol and other lipids in the inner lining of the coron…	As a medical expert, I'd be happy to help you understand your lipid profile results. Based on the values you provided, here's what I can tell you: 1. Triglycerides: Your triglyceride level is elevated at 74 mg/dl, which is above the normal range of 30-200 mg/dl. High triglycerides can be indicative of a high carbohydrate diet, obesity, or a condition called familial dyslipidemia. 2. Total Cholest…	Your triglyceride level is slightly high and should be monitored closely as it can increase the risk of heart disease. A healthy diet and regular exercise can help bring down triglyceride levels. Your total cholesterol level is within the normal range, but it's always better to keep it low for overall health. Your HDL (good) cholesterol level is slightly low and should be improved through a healt…	I am not a doctor, but I can attempt to offer some general information about your lipid profile results. Understanding Your Lipid Profile Results: Triglyceride (74 mg/dL): Within the normal range, which is a good sign. Triglycerides are a type of fat in the blood. Total Cholesterol (79 mg/dL): Below the normal range. While high cholesterol is a risk factor for heart disease, having cholesterol le…	Your lipid profile results are a set of measurements that provide information about the levels of different types of cholesterol and triglycerides in your blood. These values are important for assessing your risk of cardiovascular disease. Here's an explanation of your results: Triglycerides: Your triglyceride level of 74 mg/dL falls within the normal range (30-200 mg/dL). This measures the amoun…
21	20111012151533AAsK7p2	With no symptoms and a PSA of 3.7, how likely is it that prostate cancer has spread beyond the prostate? My father was just diagnosed with prostate cancer. His PSA is only 3.7, but based on a biopsy, there's cancer. That's ALL we know right now. He has no symptoms and I believe 3.7 is not all that high for a 62-year-old, but I don't know if that means anything. He'll be going in for more tests, b…	Cancer	PSA	The biopsy information is what is important._x000D_ There is no way to answer based on this.	Answer:PSA is an imperfect marker for prostate cancer and can be elevated in many other conditions as well, including BPH (enlarging prostate). That being said, I was able to find one study which looked at the relationship between PSA and biochemical failure (prostate cancer recurrence) after radical prostatectomy. They defined biochemical failure as a rise in PSA to >0.2 ng/ml. This retrospectiv…	As a medical expert, here is my answer: A PSA of 3.7 in a 62-year-old man is not considered high, and it does not necessarily indicate that the cancer has spread beyond the prostate. However, based on the biopsy results, there is evidence of cancer present, and further testing is needed to determine the extent of the disease. The likelihood of the cancer having spread beyond the prostate at this …	As a medical expert, I would explain to the individual that based on their father's PSA of 3.7 and lack of symptoms, it is unlikely that prostate cancer has spread beyond the prostate. However, further testing will be necessary to determine the extent of the disease. A biopsy has shown that there is cancer present, but without more information, it is difficult to determine how advanced the cancer…	I am really sorry to hear about your father's diagnosis. It can indeed be very stressful for both the person diagnosed and their loved ones. PSA Levels: A PSA level of 3.7 ng/mL is indeed within the range where prostate cancer can be detected, especially in men over 60; however, elevated PSA can also be due to benign conditions like benign prostatic hyperplasia (BPH) or prostatitis. A PSA level a…	I'm not a doctor, but I can provide some general information about PSA (Prostate-Specific Antigen) levels and prostate cancer. It's important to note that PSA levels alone are not a definitive indicator of the stage or aggressiveness of prostate cancer. PSA levels can vary from person to person, and other factors need to be considered to assess the extent of the disease. Here are some key points …
26	20101211112805AAl0ABc	Can anyone explane my blood Test Result? I am 41 year old female. I had a blood test and received the result but wont be seeing my Doctor until next week. Test show as follows: WBC 6.4x10^9.L RBC 4.6x10^12/L Haemoglobin 13.5g/dl Haematocrit 37.5% MCV 81.7fl and marked LO MCH 29.4pg MCHC 36.0g/dl Platelets 227.0x10^9/L Thyroid function tests: Free Thyroxine (FT4) 15.0pmoI/L Free triiodothyronine (…	Cancer	TSH	WBC - normal RBC - normal Hemoglobin - normal Hematocrit - normal, but borderline low MCV - normal , but borderline low MCH - normal Platelets - normal You are on the borderline of iron deficiency anemia. This is nothing to worry about. Your doctor will keep an eye on it, and if it gets worse, may recommend an iron supplement. TSH - normal FT4 - slightly elevated FT3 - slightly elevated These sli…	Your MCV(Mean Corpuscular Volume) is low. This generally indicates microcytic anemia, which means that your red blood cells are smaller than normal. Your MCH (Mean Corpuscular Hemoglobin) and MCHC (Mean Corpuscular Hemoglobin Concentration) are also low, which is consistent with microcytic anemia. Usually when the MCV is lower than 80 there is some type of microcytic change going on. It may be ir…	As a medical expert, I can help you understand your blood test results and provide some insights based on the values you have shared. However, please keep in mind that I cannot provide a definitive diagnosis or recommend treatment without reviewing your complete medical history and performing a physical examination. Firstly, let's go through each of the parameters you have mentioned: 1. White Blo…	The results of your blood test are generally within the normal range, which is good news. However, there are a few things that stand out as potentially concerning. Your MCV (mean corpuscular volume) result shows that your red blood cells are larger than average, which could be a sign of iron deficiency or other nutritional deficiencies. Your MCHC (mean corpuscular hemoglobin concentration) result…	I'm not a physician, but I can try to offer some general information that might help you interpret these results until you see your doctor. Blood Test Results: WBC, RBC, Haemoglobin, Haematocrit, Platelets: These values appear to be within the normal range. MCV (Mean Corpuscular Volume): This is marked as low. MCV reflects the average size of your red blood cells. A low MCV is associated with mic…	I understand your concerns about your blood test results. I'll provide some explanations for the values you mentioned, but please keep in mind that only a healthcare provider who has access to your complete medical history can offer a definitive diagnosis and treatment plan. Here's a breakdown of the key components of your blood test results: WBC (White Blood Cell Count): Your white blood cell co…
29	20091210054120AAFFxq2	HB A1C 6.7. Am I a diabetic? A Oral Glucose test(OGTT) with 75 gms of Glucose was administered on me and the readings were Fasting - 76, After 1/2 hr - 146, After 1 hour-130, After 2 hours-74. Urine Sugar was not detected at all the time. I was again tested for HB A1C, which came 6.7. Can you please tell me about these statistics? What should I be doing?	Diabetes	A1C	I agree, the two tests are sort of showing different things. An A1c of 6.7 shows an AVERAGE BG of 161. There are other factors that can lead to this being slightly inaccurate, though. Diabetes can be diagnosed at an A1c of 6.5 and above. The OGTT results were great, though, IMHO, and not at diabetic levels.. not even pre-diabetic levels. Hypoglycemia doesn't start until you're below 70 mg/dl, so …	"Hello, Thanks for using this forum on Chat Doctor and good luck! I understand your plight with this whole situation, but you need to keep in mind that there is a process involved in diagnosing pre-diabetes or diabetes. Blood sugar values are dynamic, which means that they can vary greatly upon each testing. That is why the best way to diagnose it is to perform what it is called an Oral Glucose T…	Answer: As a medical expert, based on the information provided, it appears that you may have developed diabetes. Here's why: 1. HbA1C of 6.7%: Your HbA1C level is above the normal range, which is typically below 5.6%. This suggests that your average blood sugar levels have been elevated for some time, which is a hallmark of diabetes. 2. OGTT results: The results of your Oral Glucose Tolerance Tes…	Based on your test results, it appears that you have prediabetes or impaired fasting glucose (IFG). An A1C of 6.7 indicates that your average blood sugar level over the past three months has been higher than normal, but not high enough to be classified as diabetic. The OGTT results show that your body is having difficulty processing glucose, which is a sign of prediabetes or IFG. Since you have p…	I am not a doctor, but I can try to give you some general information regarding the results you've mentioned. Understanding A1C and OGTT: HbA1c Test: HbA1c is a measure of the average blood glucose levels over the past 2 to 3 months. An HbA1c of 6.7% is generally considered in the diabetes range (6.5% or higher). Below 5.7% is normal, and 5.7% to 6.4% is considered prediabetes. Oral Glucose Toler…	An HbA1c level of 6.7% indicates that your average blood glucose levels have been elevated over the past 2-3 months and is generally considered in the range of diabetes. However, a single HbA1c result should be confirmed with additional tests and clinical evaluation to establish a diabetes diagnosis. The results of your Oral Glucose Tolerance Test (OGTT) are also important for understanding your …
38	20120710071605AAOsBRz	Hemoglobin 13.5, Hematocrit 42.0, MCV 82.9, MCH 26.7, RDW 26.9, and Ferritin 18 ng/ml. in a 79 year old female? I want to know if these values indicate chronic blood loss or possible dietary deficiency in iron. Patient had endoscopy about one year ago and colonoscopy three years ago and both were negative. She has been taking iron supplements for a couple of months which has boosted her hemoglobi…	Heart Diseases	Hemoglobin	A hemoglobin of 13.5 is excellent. The ferritin level is within normal range but on the lower side of normal. I would speak to the doctor about the results if you are concerned.	Hello, These values do not indicate either of the conditions. It can be just a positive iron supplementation that she has been taking. Usually, we do not go for colonoscopy in every case. I suggest you stick on to iron supplements and do not worry about anything else.	Answer: As a medical expert, based on the laboratory values you provided, I would suggest that the patient's hemoglobin and hematocrit levels are within the normal range for her age. However, the slightly elevated MCV (82.9) and RDW (26.9) values suggest that she may have some degree of anemia, which could be due to chronic blood loss or a dietary deficiency in iron. The fact that the patient has…	Based on the given values, it is difficult to determine whether the patient is experiencing chronic blood loss or iron deficiency anemia. However, the elevated ferritin level suggests that the patient may have iron deficiency anemia. Ferritin is a protein that stores iron in the body and its levels increase when there is a lack of iron. It is also concerning that the patient has been taking iron …	I am not a physician, but I can try to offer some general information regarding the lab values you've mentioned. Lab Values and Interpretation: Hemoglobin 13.5 g/dL: This is within the normal range for adult females (11.7-15.5 g/dL). Hematocrit 42.0%: This is within the normal range for adult females (35.0-45.0%). MCV 82.9 fL (femtoliters): This value is slightly low; normal range is usually 80-1…	I'm not a doctor, but I can provide some general information that may help you understand the significance of these blood test results. It's important to consult with a healthcare professional for a comprehensive evaluation and personalized recommendations. The blood test results you've provided suggest that the patient has a hemoglobin level of 13.5 g/dL, which is within the normal range for an …
44	20091022150832AAjE7I1	I got my blood test results back, and would like help figuring out what these things mean :]? Alrighty, I am a 17 year old female, no smoking/drinking/drugz :] There's some things on my blood test sheet thing either under or over the specified amounts. Was wondering if anyone could tell me about them? They are... T BIL - 1.3 H (normal results are 0.2-1.0) Chol - 201 H (normal is 120-200) Trig - 2…	Heart Diseases	TSH	Hi, Are there any notes of your specimen being hemolyzed or lipemic? and Are you on any birth control meds? It would also be best to include all of the results. nstopyra@gmail.com if you would like to email me Nate Clinical Lab Scientist	Your TSH (Thyroid Stimulating Hormone) levels are high, indicating that you may have an under-active thyroid gland (hypothyroidism). Your TSH should be no higher than 2.5 mIU/mL. You may need to see an endocrinologist and get further blood tests done to determine if you do indeed have hypothyroidism. Your TSH and thyroxine levels will likely dictate what supplements or medications (if any) you'll…	As a medical expert, I can help you interpret your blood test results. Based on the values you provided, here's what they mean: 1. TBIL (Total Bilirubin): 1.3 H (normal range is 0.2-1.0) Your bilirubin level is slightly elevated, which could indicate liver dysfunction or obstruction. However, since you are taking supplements for anemia, it's possible that the elevation is due to the anemia and no…	The results you provided show that you have some abnormalities in your blood tests. However, it is best to consult with a physician who can interpret these results and provide specific recommendations based on your individual health status. Here are some general explanations for each of the results you listed: T Bil - A low level of T Bil (short for total bilirubin) can indicate liver damage or d…	It is important to discuss your blood test results with your healthcare provider or a specialist to get an accurate diagnosis and to discuss any necessary treatments or interventions. However, I can provide you with some general information about the listed parameters: 1. T BIL (Total Bilirubin) - 1.3 H Normal Range: 0.2-1.0 mg/dL Elevated bilirubin levels may suggest a problem with liver functio…	I'm not a doctor, but I can provide you with some general information about the blood test results you've provided. It's important to remember that interpreting blood test results should be done by a healthcare professional who has access to your complete medical history and can perform a thorough evaluation. T BIL (Total Bilirubin): A level of 1.3 is slightly above the normal range. Elevated bil…
42	20140210062904AAjjHCr	Is my triglycerides so high? I just got my blood test results Triglycerides 261 Heard that normal is between 50 and 150? Is that right and is it so high or still I can fix that ? What causes tryglyceride to go high and what should I do	Diabetes	Triglycerides	The liver stores excess glucose as glycogen, from which it can easily extract the glucose, it later repacks the glycogen into glycerides including triglycerides to compact them further despite being more difficult to extract, eventually the glycerides are repacked into fats which can be used for energy through ketosys which is not a preferred respiration by the body. You need to either reduce you…	Answer:Yes, the numbers seem off. The lab report probably shows the values as mmol/L while your question uses units for some unknown reason. Anyway, according to the American Heart Association and the National Cholesterol Education Program (NCEP), a triglyceride value higher than 150 mg/dL (or 1.7 mmol/L) is high and may require treatment. Some rare medical conditions such as lipid storage diseas…	Answer: As a medical expert, I can provide you with information about triglycerides and their normal range. However, please note that I cannot provide personalized medical advice or diagnose any conditions based on the information you provide. It is essential to consult a healthcare professional for personalized recommendations. Triglycerides are a type of fat found in your blood that are an impo…	"Yes, your triglycerides level of 261 is quite high. The normal range for triglycerides is generally considered to be between 50-150 mg/dL. A triglyceride level above this range may increase your risk for heart disease and other health problems. There are several factors that can contribute to high triglycerides, including: - Poor diet: Eating a diet high in saturated and trans fats, sugars, and …	Triglycerides are a type of fat found in your blood. They are indeed an important measure of heart health. A level of 261 mg/dL is considered high, and it does increase the risk of heart disease. Here's a general guideline for triglyceride levels: Normal: Less than 150 mg/dL Borderline high: 150 to 199 mg/dL High: 200 to 499 mg/dL Very high: 500 mg/dL and above Causes of High Triglycerides: Unhea…	A triglyceride level of 261 mg/dL is considered high. The reference range you mentioned, with normal triglyceride levels between 50 and 150 mg/dL, is a commonly used guideline. Having triglycerides above this range can increase your risk of heart disease and other health problems. Several factors can contribute to high triglyceride levels, including: Diet: Consuming a diet high in sugars, refined…
20	20111113054335AAB9skj	Does my mum have liver cancer ect? My mum went to the doctors for a liver check reading and this is what she found. All the things that related to liver function was high. bilirubin 18 umol/l. alt 116 ast 94 Alp 160 Ggt 360.. Bilirubin was just outside healthy range, and the rest were very high. To cut a long story short my mum has been a alcoholic and a extremely big drinker ever since she was i…	Cancer	Bilirubin	Only further testing from a doctor would be able to determine whether or not she has cancer. Most likely it isn't cancer but could be cirrhosis. This occurs when scar tissue replaces healthy tissue in the liver. There are many reasons for getting it, but alcohol abuse and hepatitis C are the 2 top causes for it to form. Cirrhosis means that the liver is failing and has permanent damage. There is …	Hi there, thanks for using Chat Doctor The results that you have posted there are suggestive of liver dysfunction/damage, however the most significant findings in terms of raising concerns about liver cancer are:ALP and GGT. Normally ALP is less than 40 and ALT/GOT less than 35. These values more than twice the normal limits indicate some hepatic dysfunction, most likely due to alcohol intake. Th…	As a medical expert, I can provide the following information based on the laboratory results you provided: 1. Bilirubin: The level of bilirubin in your mother's blood (18 umol/L) is slightly elevated, which may indicate liver dysfunction or obstruction of the bile ducts. However, it is not considered to be significantly outside the normal range. 2. ALT (Alanine Transaminase): The level of ALT in …	I am sorry to hear about your mother's health concerns. Based on the results of the liver function tests that were conducted, it is possible that your mother has liver damage or even liver cancer. The high levels of bilirubin, ALT, AST, and GGT all indicate that there is something wrong with her liver. Bilirubin is a byproduct of hemoglobin breakdown and is normally excreted by the liver. When th…	I'm really sorry to hear about your mom's health concerns. It can be worrying when a loved one is facing potential health issues, especially with a history of significant alcohol consumption. Here’s a brief explanation of the mentioned lab values: Bilirubin: Elevated levels can lead to jaundice, which is likely why your sister noticed a yellowing of her eyes. ALT (Alanine Aminotransferase) and AS…	I'm not a doctor, but I can provide some general information based on the liver function test results you've provided. Elevated liver function test results can indicate potential liver dysfunction or damage. While these results are concerning, only a healthcare professional can provide a definitive diagnosis and recommend appropriate treatment or further testing. Here are some points to consider:…
